# Supplementary material for: Variation in Chloroplast Genome Size: Biological Phenomena and Technological Artifacts
Source: Plants (Basel). 2023 Jan 5;12(2):254. doi: 10.3390/plants12020254 (PMC9864865; doi:10.3390/plants12020254)
Supplement: Supplementary file 1 [file plants-12-00254-s001.zip › Table S1.xlsx]

## Sheet: RefSeq
Clade	Order	Family	Subfamily	Tribe	Subtribe	Genus	Species	Taxid	Accession	Length	Created	Updated	Title
asterids	Apiales	Apiaceae	Apioideae			Acronema	Acronema schneideri	496663	NC_064352	156845	2022-06-23	2022-06-23	Acronema schneideri plastid, complete genome
						Changium	Changium smyrnioides	386280	NC_053938	155221	2021-03-26	2021-03-26	Changium smyrnioides chloroplast, complete genome
						Hansenia	Hansenia forbesii	165499	NC_035054	159287	2017-06-13	2017-06-13	Hansenia forbesii chloroplast, complete genome
							Hansenia forrestii	1050841	NC_035056	159505	2017-06-13	2017-06-13	Hansenia forrestii chloroplast, complete genome
							Hansenia oviformis	1978917	NC_035055	157292	2017-06-13	2017-06-13	Hansenia oviformis chloroplast, complete genome
							Hansenia weberbaueriana	54724	NC_035053	158625	2017-06-13	2017-06-13	Hansenia weberbaueriana chloroplast, complete genome
						Haplosphaera	Haplosphaera himalayensis	2718658	NC_056096	157286	2021-06-19	2021-06-20	Haplosphaera himalayensis chloroplast, complete genome
						Ligusticum	Ligusticum acuminatum	496669	NC_065483	148005	2022-08-10	2022-08-10	Ligusticum acuminatum chloroplast, complete genome
							Ligusticum angelicifolium	943332	NC_063839	163802	2022-06-03	2022-06-03	Ligusticum angelicifolium voucher GYLJ chloroplast, complete genome
							Ligusticum capillaceum	2448746	NC_049051	147808	2020-06-28	2020-06-28	Ligusticum capillaceum chloroplast, complete genome
							Ligusticum chuanxiong	2689076	NC_061684	148564	2022-03-31	2022-03-31	Ligusticum chuanxiong cultivar Gansu chloroplast, complete genome
							Ligusticum daucoides	496670	NC_063845	148078	2022-06-03	2022-06-03	Ligusticum daucoides voucher YBCS chloroplast, complete genome
							Ligusticum delavayi	496671	NC_049052	155623	2020-06-28	2020-06-28	Ligusticum delavayi chloroplast, complete genome
							Ligusticum hispidum	2448748	NC_049053	147797	2020-06-28	2020-06-28	Ligusticum hispidum chloroplast, complete genome
							Ligusticum involucratum	496672	NC_049054	147752	2020-06-28	2020-06-28	Ligusticum involucratum chloroplast, complete genome
							Ligusticum jeholense	49553	NC_061748	148487	2022-03-31	2022-03-31	Ligusticum jeholense chloroplast, complete genome
							Ligusticum likiangense	1553917	NC_049055	148196	2020-06-28	2020-06-28	Ligusticum likiangense chloroplast, complete genome
							Ligusticum litangense	2448749	NC_063842	156918	2022-06-03	2022-06-03	Ligusticum litangense voucher LTYJ chloroplast, complete genome
							Ligusticum mucronatum	63038	NC_066699	147384	2022-10-03	2022-10-03	Ligusticum mucronatum plastid, complete genome
							Ligusticum nematophyllum	2448752	NC_063844	148608	2022-06-03	2022-06-03	Ligusticum nematophyllum voucher XYSP chloroplast, complete genome
							Ligusticum oliverianum	496673	NC_063843	148378	2022-06-03	2022-06-03	Ligusticum oliverianum voucher MBBL chloroplast, complete genome
							Ligusticum pteridophyllum	99510	NC_049056	146443	2020-06-28	2020-06-28	Ligusticum pteridophyllum chloroplast, complete genome
							Ligusticum rechingerianum	2448754	NC_065482	148525	2022-08-10	2022-08-10	Ligusticum rechingerianum chloroplast, complete genome
							Ligusticum scapiforme	496674	NC_049057	148107	2020-06-28	2020-06-28	Ligusticum scapiforme chloroplast, complete genome
							Ligusticum sinense	2689076	NC_038088	148512	2018-07-31	2018-07-31	Ligusticum sinense chloroplast, complete genome
							Ligusticum tenuisectum	2448756	NC_065484	148356	2022-08-10	2022-08-10	Ligusticum tenuisectum chloroplast, complete genome
							Ligusticum tenuissimum	110318	NC_029394	158500	2016-03-01	2016-03-01	Ligusticum tenuissimum voucher 13I-08 chloroplast, complete genome
							Ligusticum thomsonii	2448757	NC_049058	147462	2020-06-28	2020-06-28	Ligusticum thomsonii chloroplast, complete genome
							Ligusticum weberbauerianum	2448758	NC_063841	157040	2022-06-03	2022-06-03	Ligusticum weberbauerianum voucher JBGS chloroplast, complete genome
						Meeboldia	Meeboldia yunnanensis	496675	NC_054360	154865	2021-04-15	2021-04-18	Meeboldia yunnanensis chloroplast, complete genome
							Peucedanum delavayi	165504	NC_054296	155552	2021-04-15	2021-04-18	Peucedanum delavayi plastid, complete genome
							Sinodielsia microloba	2666434	NC_054297	155709	2021-04-15	2021-04-18	Sinodielsia microloba plastid, complete genome
						Ostericum	Ostericum citriodorum	1331743	NC_057586	155919	2021-09-09	2021-09-10	Ostericum citriodorum chloroplast, complete genome
							Ostericum grosseserratum	182415	NC_028618	147282	2015-12-03	2015-12-03	Ostericum grosseserratum voucher 13A-14-2 chloroplast, complete genome
							Ostericum palustre	2810618	NC_057463	154923	2021-09-09	2021-09-10	Ostericum palustre chloroplast, complete genome
						Prangos	Prangos trifida	1533308	NC_037852	153510	2018-07-05	2018-07-05	Prangos trifida chloroplast, complete genome
						Pternopetalum	Pternopetalum davidii	496697	NC_057228	155533	2021-08-31	2021-09-01	Pternopetalum davidii chloroplast, complete genome
						Pterocyclus	Pterocyclus angelicoides	584762	NC_060754	157196	2022-02-11	2022-02-11	Pterocyclus angelicoides chloroplast, complete genome
							Pterocyclus forrestii	584763	NC_060752	156405	2022-02-11	2022-02-12	Pterocyclus forrestii chloroplast, complete genome
							Pterocyclus rotundatus	2597139	NC_060756	156476	2022-02-11	2022-02-12	Pterocyclus rotundatus chloroplast, complete genome
							Pterocyclus wolffianus	2583323	NC_060755	157693	2022-02-11	2022-02-12	Pterocyclus wolffianus chloroplast, complete genome
						Pterygopleurum	Pterygopleurum neurophyllum	269605	NC_033345	154369	2017-01-18	2017-01-18	Pterygopleurum neurophyllum chloroplast, complete genome
						Rupiphila	Rupiphila tachiroei	239670	NC_063840	155455	2022-06-03	2022-06-03	Rupiphila tachiroei voucher HBYHX chloroplast, complete genome
						Sinocarum	Sinocarum coloratum	239676	NC_064348	152098	2022-06-23	2022-06-23	Sinocarum coloratum plastid, complete genome
							Sinocarum cruciatum	165484	NC_064349	151866	2022-06-23	2022-06-23	Sinocarum cruciatum plastid, complete genome
							Sinocarum filicinum	2743091	NC_064350	156925	2022-06-23	2022-06-23	Sinocarum filicinum plastid, complete genome
							Sinocarum schizopetalum	2689579	NC_064347	164461	2022-06-23	2022-06-23	Sinocarum schizopetalum plastid, complete genome
							Sinocarum vaginatum	2689580	NC_064351	152274	2022-06-23	2022-06-23	Sinocarum vaginatum plastid, complete genome
						Tongoloa	Tongoloa silaifolia	496702	NC_049062	161122	2020-06-28	2020-06-28	Tongoloa silaifolia chloroplast, complete genome
				Apieae		Anethum	Anethum graveolens	40922	NC_029470	153356	2016-03-01	2016-03-01	Anethum graveolens chloroplast, complete genome
							Foeniculum vulgare	2849586	NC_029469	153628	2016-03-01	2016-03-01	Foeniculum vulgare chloroplast, complete genome
						Apium	Apium graveolens	4045	NC_041087	152050	2019-03-18	2019-03-18	Apium graveolens chloroplast, complete genome
						Petroselinum	Petroselinum crispum	4043	NC_015821	152890	2011-07-15	2017-05-26	Petroselinum crispum chloroplast, complete genome
				Bupleureae		Bupleurum	Bupleurum angustissimum	359505	NC_057639	155829	2021-09-09	2021-09-10	Bupleurum angustissimum voucher 00031289 chloroplast, complete genome
							Bupleurum bicaule	948041	NC_057641	155922	2021-09-09	2021-09-10	Bupleurum bicaule voucher 00031282 chloroplast, complete genome
							Bupleurum boissieuanum	496568	NC_036017	156108	2017-10-06	2017-10-06	Bupleurum boissieuanum chloroplast, complete genome
							Bupleurum chinense	52451	NC_046774	155545	2020-04-10	2020-04-10	Bupleurum chinense chloroplast, complete genome
							Bupleurum commelynoideum	359507	NC_056802	155417	2021-08-31	2021-09-01	Bupleurum commelynoideum voucher 1780605 chloroplast, complete genome
							Bupleurum dracaenoides	1155080	NC_050984	155140	2020-10-27	2020-10-27	Bupleurum dracaenoides chloroplast, complete genome
							Bupleurum euphorbioides	948046	NC_053888	154871	2021-03-26	2021-03-26	Bupleurum euphorbioides chloroplast, complete genome
							Bupleurum falcatum	46367	NC_027834	155989	2015-09-14	2015-09-14	Bupleurum falcatum chloroplast, complete genome
							Bupleurum hamiltonii	473997	NC_056298	155320	2021-06-19	2021-06-20	Bupleurum hamiltonii chloroplast, complete genome
							Bupleurum kaoi	270183	NC_063520	155938	2022-06-03	2022-06-03	Bupleurum kaoi voucher TAIE:35880 chloroplast, complete genome
							Bupleurum kweichowense	496572	NC_058630	155025	2021-11-03	2021-11-04	Bupleurum kweichowense voucher 1882001 chloroplast, complete genome
							Bupleurum latissimum	266284	NC_033346	155621	2017-01-18	2017-01-18	Bupleurum latissimum chloroplast, complete genome
							Bupleurum rockii	359519	NC_058631	155121	2021-11-03	2021-11-04	Bupleurum rockii voucher 1782301 chloroplast, complete genome
							Bupleurum scorzonerifolium	48105	NC_057640	178668	2021-09-09	2021-09-10	Bupleurum scorzonerifolium voucher 00031288 chloroplast, complete genome
							Bupleurum shanianum	2873938	NC_058629	154925	2021-11-03	2021-11-04	Bupleurum shanianum voucher 1780503 chloroplast, complete genome
							Bupleurum sikangense	1392095	NC_056803	155357	2021-08-31	2021-09-01	Bupleurum sikangense voucher 1780701 chloroplast, complete genome
							Bupleurum yinchowense	359525	NC_054205	155851	2021-04-16	2021-04-18	Bupleurum yinchowense chloroplast, complete genome
							Bupleurum yunnanense	474000	NC_058628	155211	2021-11-03	2021-11-04	Bupleurum yunnanense voucher Zhi Chao chloroplast, complete genome
				Careae		Carum	Carum buriaticum	1170855	NC_066719	153697	2022-10-03	2022-10-03	Carum buriaticum chloroplast, complete genome
							Carum carvi	48032	NC_029889	155449	2016-04-12	2016-04-12	Carum carvi chloroplast, complete genome
				Coriandreae		Coriandrum	Coriandrum sativum	4047	NC_029850	146519	2016-04-09	2016-04-09	Coriandrum sativum chloroplast, complete genome
				Heteromorpheae		Heteromorpha	Heteromorpha arborescens	40689	NC_053554	157172	2021-03-25	2021-03-26	Heteromorpha arborescens isolate S2007 chloroplast, complete genome
				Oenantheae		Cicuta	Cicuta virosa	48109	NC_037711	154569	2018-07-05	2018-07-05	Cicuta virosa chloroplast, complete genome
						Cryptotaenia	Cryptotaenia japonica	48117	NC_046737	153259	2020-04-10	2020-04-10	Cryptotaenia japonica plastid, complete genome
						Lilaeopsis	Lilaeopsis chinensis	434735	NC_057190	153162	2021-08-31	2021-09-01	Lilaeopsis chinensis chloroplast, complete genome
						Oenanthe	Oenanthe javanica	49556	NC_049874	154246	2020-07-24	2020-07-24	Oenanthe javanica voucher wk000001 chloroplast, complete genome
				Pimpinelleae		Pimpinella	Pimpinella diversifolia	2054556	NC_062465	152994	2022-04-12	2022-04-12	Pimpinella diversifolia var. diversifolia chloroplast, complete genome
							Pimpinella smithii	496689	NC_061043	146350	2022-02-24	2022-02-25	Pimpinella smithii chloroplast, complete genome
				Pleurospermeae		Hymenidium	Hymenidium apiolens	584734	NC_060757	146554	2022-02-11	2022-02-12	Hymenidium apiolens chloroplast, complete genome
							Hymenidium dentatum	2666235	NC_060750	146806	2022-02-11	2022-02-12	Hymenidium dentatum chloroplast, complete genome
							Hymenidium linearilobum	584745	NC_060751	155592	2022-02-11	2022-02-12	Hymenidium linearilobum chloroplast, complete genome
						Pleurospermum	Pleurospermum camtschaticum	49565	NC_033343	155415	2017-01-18	2017-01-18	Pleurospermum camtschaticum chloroplast, complete genome
							Pleurospermum franchetianum	496690	NC_060749	155656	2022-02-11	2022-02-12	Pleurospermum franchetianum chloroplast, complete genome
							Pleurospermum rivulorum	948492	NC_060753	146815	2022-02-11	2022-02-12	Pleurospermum rivulorum chloroplast, complete genome
				Pyramidoptereae		Crithmum	Crithmum maritimum	40916	NC_015804	158355	2011-07-15	2017-05-26	Crithmum maritimum chloroplast, complete genome
						Trachyspermum	Trachyspermum ammi	52570	NC_047246	154378	2020-04-26	2020-04-26	Trachyspermum ammi chloroplast, complete genome
				Scandiceae	Daucinae	Cuminum	Cuminum cyminum	52462	NC_046879	157839	2020-04-10	2020-04-10	Cuminum cyminum chloroplast, complete genome
						Daucus	Daucus carota	4039	NC_008325	155911	2006-09-06	2010-03-26	Daucus carota chloroplast, complete genome
							Daucus setulosus	1792663	NC_057953	157336	2021-09-30	2021-10-01	Daucus setulosus voucher PI 652329 plastid, complete genome
						Thapsia	Thapsia gummifera	571639	NC_066009	158806	2022-09-13	2022-09-13	Thapsia gummifera isolate BPTPS029 voucher LISE:96360 chloroplast, complete genome
					Ferulinae	Ferula	Ferula sinkiangensis	1271632	NC_057188	166583	2021-08-31	2021-09-01	Ferula sinkiangensis chloroplast, complete genome
					Scandicinae	Anthriscus	Anthriscus cerefolium	40888	NC_015113	154719	2011-02-10	2015-02-25	Anthriscus cerefolium chloroplast, complete genome
				Selineae		Angelica	Angelica acutiloba	55605	NC_029391	147074	2016-03-01	2016-03-01	Angelica acutiloba voucher 13F-28 chloroplast, complete genome
							Angelica anomala	357845	NC_057139	147145	2021-08-31	2021-09-01	Angelica anomala voucher HLQA10057 chloroplast, complete genome
							Angelica apaensis	357846	NC_057132	147021	2021-08-31	2021-09-01	Angelica apaensis voucher HLQA10019 chloroplast, complete genome
							Angelica biserrata	357970	NC_057127	146677	2021-08-31	2021-09-01	Angelica biserrata voucher HLQA10009 chloroplast, complete genome
							Angelica cartilaginomarginata	265822	NC_057138	146582	2021-08-31	2021-09-01	Angelica cartilaginomarginata voucher HLQA10055 chloroplast, complete genome
							Angelica dahurica	48101	NC_029392	146918	2016-03-01	2016-03-01	Angelica dahurica voucher 13T-05 chloroplast, complete genome
							Angelica decursiva	52491	NC_057130	146158	2021-08-31	2021-09-01	Angelica decursiva voucher HLQA10016 chloroplast, complete genome
							Angelica gigas	85712	NC_029393	146916	2016-03-01	2016-03-01	Angelica gigas voucher 13E-39-3 chloroplast, complete genome
							Angelica kangdingensis	357849	NC_057131	146529	2021-08-31	2021-09-01	Angelica kangdingensis voucher HLQA10017 chloroplast, complete genome
							Angelica keiskei	357850	NC_054219	147007	2021-04-15	2021-04-18	Angelica keiskei chloroplast, complete genome
							Angelica laxifoliata	357851	NC_040122	147026	2018-12-14	2018-12-14	Angelica laxifoliata chloroplast, complete genome
							Angelica maowenensis	357853	NC_057133	146882	2021-08-31	2021-09-01	Angelica maowenensis voucher HLQA10022 chloroplast, complete genome
							Angelica megaphylla	357854	NC_057128	146724	2021-08-31	2021-09-01	Angelica megaphylla voucher HLQA10011 chloroplast, complete genome
							Angelica morii	357855	NC_057141	152858	2021-08-31	2021-09-01	Angelica morii voucher HLQA10005 chloroplast, complete genome
							Angelica nitida	357856	NC_057137	146789	2021-08-31	2021-09-01	Angelica nitida voucher HLQA10048 chloroplast, complete genome
							Angelica omeiensis	357857	NC_057135	147814	2021-08-31	2021-09-01	Angelica omeiensis voucher HLQA10040 chloroplast, complete genome
							Angelica polymorpha	76119	NC_041580	147127	2019-04-10	2019-04-10	Angelica polymorpha voucher KIOM201501014664 chloroplast, complete genome
							Angelica porphyrocaulis	1202429	NC_057136	146859	2021-08-31	2021-09-01	Angelica porphyrocaulis voucher HLQA10044 chloroplast, complete genome
							Angelica pseudoselinum	496664	NC_057134	148942	2021-08-31	2021-09-01	Angelica pseudoselinum voucher HLQA10027 chloroplast, complete genome
							Angelica sinensis	165353	NC_042826	142485	2019-06-25	2019-06-25	Angelica sinensis isolate MG5 chloroplast, complete genome
							Angelica sylvestris	54703	NC_051890	147158	2020-12-10	2020-12-11	Angelica sylvestris voucher GRIN-PI54393 chloroplast, complete genome
							Angelica tianmuensis	357964	NC_057126	147308	2021-08-31	2021-09-01	Angelica tianmuensis voucher HLQA10007 chloroplast, complete genome
							Angelica tsinlingensis	357858	NC_057140	163618	2021-08-31	2021-09-01	Angelica tsinlingensis voucher HLQA10041 chloroplast, complete genome
							Angelica valida	357860	NC_057129	146833	2021-08-31	2021-09-01	Angelica valida voucher HLQA10014 chloroplast, complete genome
						Arracacia	Arracacia xanthorrhiza	264540	NC_032364	143989	2016-12-27	2016-12-27	Arracacia xanthorrhiza chloroplast, complete genome
						Cnidium	Cnidium officinale	54711	NC_039760	148518	2018-11-09	2018-11-09	Cnidium officinale voucher KIOM201501014665 chloroplast, complete genome
						Glehnia	Glehnia littoralis	48119	NC_034645	147477	2017-05-24	2017-05-24	Glehnia littoralis chloroplast, complete genome
						Kitagawia	Peucedanum praeruptorum	312531	NC_060841	146930	2022-02-11	2022-02-12	Peucedanum praeruptorum chloroplast, complete genome
						Ledebouriella	Ledebouriella seseloides	656325	NC_034643	147830	2017-05-24	2017-05-24	Ledebouriella seseloides chloroplast, complete genome
						Libanotis	Libanotis buchtormensis	1439908	NC_058871	147036	2021-11-03	2021-11-04	Libanotis buchtormensis plastid, complete genome
							Libanotis spodotrichoma	1699809	NC_062134	147348	2022-04-04	2022-04-05	Libanotis spodotrichoma plastid, complete genome
						Ligusticopsis	Ligusticopsis acaulis	2949714	NC_064322	148509	2022-06-23	2022-06-23	Ligusticopsis acaulis chloroplast, complete genome
							Ligusticopsis brachyloba	239650	NC_063838	148163	2022-06-03	2022-06-03	Ligusticopsis brachyloba voucher DPYY chloroplast, complete genome
							Ligusticopsis modesta	2897339	NC_065500	148133	2022-08-10	2022-08-10	Ligusticopsis modesta chloroplast, complete genome
						Melanosciadium	Melanosciadium pimpinelloideum	642897	NC_047428	164431	2020-04-26	2020-04-26	Melanosciadium pimpinelloideum chloroplast, complete genome
						Peucedanum	Peucedanum ampliatum	1043698	NC_062055	147403	2022-04-04	2022-04-05	Peucedanum ampliatum plastid, complete genome
							Peucedanum angelicoides	2927890	NC_062054	142494	2022-04-04	2022-04-05	Peucedanum angelicoides plastid, complete genome
							Peucedanum hakuunense	1133296	NC_060840	147426	2022-02-11	2022-02-12	Peucedanum hakuunense chloroplast, complete genome
							Peucedanum harry-smithii	1078776	NC_062056	147046	2022-04-04	2022-04-05	Peucedanum harry-smithii var. grande plastid, complete genome
							Peucedanum insolens	1680231	NC_033344	156912	2017-01-18	2017-01-18	Peucedanum insolens chloroplast, complete genome
							Peucedanum japonicum	49563	NC_034644	164653	2017-05-24	2017-05-24	Peucedanum japonicum chloroplast, complete genome
							Peucedanum longshengense	1553919	NC_062058	147967	2022-04-04	2022-04-05	Peucedanum longshengense plastid, complete genome
							Peucedanum mashanense	2927891	NC_062057	154230	2022-04-04	2022-04-05	Peucedanum mashanense plastid, complete genome
							Peucedanum medicum	1043700	NC_062053	152288	2022-04-04	2022-04-05	Peucedanum medicum plastid, complete genome
							Peucedanum terebinthaceum	99520	NC_053641	147925	2021-03-25	2021-03-26	Peucedanum terebinthaceum chloroplast, complete genome
						Saposhnikovia	Saposhnikovia divaricata	203717	NC_050292	147834	2020-09-15	2020-09-15	Saposhnikovia divaricata chloroplast, complete genome
						Selinum	Selinum wallichianum	2448761	NC_065501	148594	2022-08-10	2022-08-10	Selinum wallichianum chloroplast, complete genome
						Seseli	Seseli coronatum	2963784	NC_066698	145937	2022-10-03	2022-10-03	Seseli coronatum plastid, complete genome
							Seseli delavayi	2963785	NC_066697	153859	2022-10-03	2022-10-03	Seseli delavayi plastid, complete genome
							Seseli eriocephalum	2928670	NC_066696	155617	2022-10-03	2022-10-03	Seseli eriocephalum plastid, complete genome
							Seseli glabratum	2764672	NC_066695	149039	2022-10-03	2022-10-03	Seseli glabratum plastid, complete genome
							Seseli incisodentatum	2963786	NC_066694	154590	2022-10-03	2022-10-03	Seseli incisodentatum plastid, complete genome
							Seseli intramongolicum	2963787	NC_066693	151526	2022-10-03	2022-10-03	Seseli intramongolicum plastid, complete genome
							Seseli mairei	460996	NC_066692	145859	2022-10-03	2022-10-03	Seseli mairei plastid, complete genome
							Seseli montanum	40952	NC_027451	147823	2015-07-14	2015-07-14	Seseli montanum plastid, complete genome
							Seseli nudum	2583430	NC_066700	154013	2022-10-03	2022-10-03	Seseli nudum plastid, complete genome
							Seseli squarrulosum	474001	NC_066691	154502	2022-10-03	2022-10-03	Seseli squarrulosum plastid, complete genome
							Seseli valentinae	2963789	NC_066690	147460	2022-10-03	2022-10-03	Seseli valentinae plastid, complete genome
							Seseli yunnanense	496698	NC_066689	145975	2022-10-03	2022-10-03	Seseli yunnanense plastid, complete genome
				Smyrnieae		Smyrnium	Smyrnium olusatrum	40962	NC_066005	153059	2022-09-13	2022-09-13	Smyrnium olusatrum isolate BPTPS009 voucher LISE:96344 chloroplast, complete genome
				Tordylieae		Dasispermum	Dasispermum suffruticosum	317978	NC_062363	144902	2022-04-12	2022-04-12	Dasispermum suffruticosum chloroplast, complete genome
						Ducrosia	Ducrosia anethifolia	325716	NC_062364	141148	2022-04-12	2022-04-12	Ducrosia anethifolia chloroplast, complete genome
						Kalakia	Kalakia marginata	489428	NC_062365	142155	2022-04-12	2022-04-12	Kalakia marginata chloroplast, complete genome
						Notobubon	Notobubon galbanum	318024	NC_062367	147466	2022-04-12	2022-04-12	Notobubon galbanum chloroplast, complete genome
					Tordyliinae	Heracleum	Heracleum candicans	99506	NC_045184	141948	2019-11-25	2019-11-25	Heracleum candicans chloroplast, complete genome
							Heracleum moellendorffii	99507	NC_042242	149349	2019-05-12	2019-05-12	Heracleum moellendorffii chloroplast, complete genome
							Heracleum yungningense	473995	NC_047287	149223	2020-04-26	2020-04-26	Heracleum yungningense chloroplast, complete genome
						Mandenovia	Mandenovia komarovii	424412	NC_062366	149345	2022-04-12	2022-04-12	Mandenovia komarovii chloroplast, complete genome
						Pastinaca	Pastinaca pimpinellifolia	376870	NC_027450	149758	2015-07-14	2015-07-14	Pastinaca pimpinellifolia voucher M.G. Pimenov et al., 117 (MW) plastid, complete genome
						Semenovia	Semenovia gyirongensis	2583372	NC_042912	147246	2019-06-25	2019-06-25	Semenovia gyirongensis chloroplast, complete genome
							Semenovia thomsonii	691185	NC_057441	147137	2021-09-09	2021-09-10	Semenovia thomsonii chloroplast, complete genome
							Semenovia transiliensis	491196	NC_045182	142143	2019-11-25	2019-11-25	Semenovia transiliensis chloroplast, complete genome
						Symphyoloma	Symphyoloma graveolens	327895	NC_062368	149245	2022-04-12	2022-04-12	Symphyoloma graveolens chloroplast, complete genome
						Tetrataenium	Heracleum yunnanense	996943	NC_045183	142714	2019-11-25	2019-11-25	Heracleum yunnanense chloroplast, complete genome
						Tordyliopsis	Tordyliopsis brunonis	491192	NC_064353	142186	2022-06-23	2022-06-23	Tordyliopsis brunonis plastid, complete genome
						Tordylium	Tordylium lanatum	1631202	NC_062369	143402	2022-04-12	2022-04-12	Tordylium lanatum chloroplast, complete genome
							Tordylium maximum	423297	NC_062370	150103	2022-04-12	2022-04-12	Tordylium maximum chloroplast, complete genome
							Tordylium pestalozzae	2904614	NC_062371	141830	2022-04-12	2022-04-12	Tordylium pestalozzae chloroplast, complete genome
						Zosima	Zosima korovinii	460985	NC_062372	141644	2022-04-12	2022-04-12	Zosima korovinii chloroplast, complete genome
			Saniculoideae	Saniculeae		Sanicula	Sanicula astrantiifolia	642903	NC_061561	155721	2022-03-31	2022-03-31	Sanicula astrantiifolia chloroplast, complete genome
							Sanicula flavovirens	2918732	NC_061752	155335	2022-03-31	2022-03-31	Sanicula flavovirens voucher HH0421001 chloroplast, complete genome
							Sanicula giraldii	2291162	NC_061751	156254	2022-03-31	2022-03-31	Sanicula giraldii voucher chloroplast Sanicula giraldii chloroplast, complete genome
							Sanicula lamelligera	84533	NC_061292	155028	2022-03-11	2022-03-12	Sanicula lamelligera voucher 20200426002 chloroplast, complete genome
							Sanicula odorata	393533	NC_061689	154500	2022-03-31	2022-03-31	Sanicula odorata chloroplast, complete genome
		Araliaceae				Aralia	Aralia atropurpurea	2801951	NC_056999	156226	2021-08-31	2021-09-01	Aralia atropurpurea chloroplast, complete genome
							Aralia continentalis	287721	NC_041648	155999	2019-04-10	2019-04-10	Aralia continentalis chloroplast, complete genome
							Aralia cordata	29746	NC_040964	156087	2019-02-27	2019-02-27	Aralia cordata chloroplast, complete genome
							Aralia undulata	137943	NC_022810	156333	2013-12-06	2013-12-06	Aralia undulata chloroplast, complete genome
						Brassaiopsis	Brassaiopsis angustifolia	2892398	NC_065370	156534	2022-08-03	2022-08-03	Brassaiopsis angustifolia chloroplast, complete genome
							Brassaiopsis hainla	133939	NC_022811	156459	2013-11-19	2013-11-19	Brassaiopsis hainla chloroplast, complete genome
						Cheirodendron	Cheirodendron bastardianum	665685	NC_049884	156698	2020-07-24	2020-07-24	Cheirodendron bastardianum voucher P02800554 chloroplast, complete genome
						Dendropanax	Dendropanax dentiger	242290	NC_026546	156687	2015-03-27	2015-03-27	Dendropanax dentiger voucher DDENT20141207 chloroplast, complete genome
							Dendropanax morbifer	98373	NC_027607	156366	2015-07-23	2015-07-23	Dendropanax morbifer chloroplast, complete genome
							Dendropanax oligodontus	904034	NC_053618	156403	2021-03-25	2021-03-26	Dendropanax oligodontus chloroplast, complete genome
						Eleutherococcus	Eleutherococcus brachypus	2291122	NC_050832	156981	2020-10-27	2020-10-27	Eleutherococcus brachypus chloroplast, complete genome
							Eleutherococcus eleutheristylus	2932491	NC_062720	157328	2022-04-22	2022-05-16	Eleutherococcus eleutheristylus chloroplast, complete genome
							Eleutherococcus giraldii	265763	NC_062723	156784	2022-04-22	2022-04-22	Eleutherococcus giraldii chloroplast, complete genome
							Eleutherococcus gracilistylus	265764	NC_062721	156855	2022-04-22	2022-04-22	Eleutherococcus gracilistylus chloroplast, complete genome
							Eleutherococcus henryi	2708237	NC_062719	156767	2022-04-22	2022-05-15	Eleutherococcus henryi chloroplast, complete genome
							Eleutherococcus leucorrhizus	2291123	NC_062722	156855	2022-04-22	2022-05-15	Eleutherococcus leucorrhizus chloroplast, complete genome
							Eleutherococcus senticosus	82096	NC_016430	156768	2011-12-06	2015-08-04	Eleutherococcus senticosus chloroplast, complete genome
							Eleutherococcus sessiliflorus	105886	NC_064364	156762	2022-06-23	2022-06-23	Eleutherococcus sessiliflorus chloroplast, complete genome
							Eleutherococcus trifoliatus	46385	NC_052849	156751	2021-02-09	2021-02-10	Eleutherococcus trifoliatus voucher 2016010149 chloroplast, complete genome
						Fatsia	Fatsia japonica	46397	NC_027685	155613	2015-08-04	2015-08-04	Fatsia japonica chloroplast, complete genome
						Heptapleurum	Schefflera actinophylla	52501	NC_049889	156675	2020-07-24	2020-07-24	Schefflera actinophylla voucher CANB874342 chloroplast, complete genome
							Schefflera delavayi	230597	NC_022813	156341	2013-11-19	2013-11-19	Schefflera delavayi chloroplast, complete genome
							Schefflera heptaphylla	327218	NC_029764	156685	2016-03-28	2016-03-28	Schefflera heptaphylla chloroplast, complete genome
						Hydrocotyle	Hydrocotyle sibthorpioides	4049	NC_035502	152880	2017-08-24	2017-08-24	Hydrocotyle sibthorpioides chloroplast, complete genome
							Hydrocotyle verticillata	46379	NC_015818	153207	2011-07-15	2017-06-07	Hydrocotyle verticillata chloroplast, complete genome
						Kalopanax	Kalopanax septemlobus	228393	NC_022814	156413	2013-12-06	2013-12-06	Kalopanax septemlobus chloroplast, complete genome
						Metapanax	Metapanax delavayi	133946	NC_022812	156343	2013-11-19	2013-11-19	Metapanax delavayi chloroplast, complete genome
						Panax	Panax ginseng	4054	NC_006290	156318	2004-09-17	2010-03-26	Panax ginseng chloroplast, complete genome
							Panax japonicus	45211	NC_043952	156166	2019-07-22	2019-07-22	Panax japonicus var. bipinnatifidus isolate JYH-2016548 chloroplast, complete genome
							Panax japonicus	44685	NC_028703	156188	2015-12-17	2015-12-17	Panax japonicus chloroplast, complete genome
							Panax major	2557522	NC_053713	156402	2021-03-26	2021-03-26	Panax major chloroplast, complete genome
							Panax notoginseng	44586	NC_026447	156387	2015-02-25	2015-02-25	Panax notoginseng chloroplast, complete genome
							Panax pseudoginseng	229542	NC_062082	156071	2022-04-04	2022-04-05	Panax pseudoginseng var. elegantior chloroplast, complete genome
							Panax quinquefolius	44588	NC_027456	156088	2015-07-14	2015-07-14	Panax quinquefolius chloroplast, complete genome
							Panax stipuleanatus	44682	NC_030598	156064	2016-07-12	2017-06-07	Panax stipuleanatus chloroplast, complete genome
							Panax trifolius	44683	NC_037994	156157	2018-07-05	2018-07-05	Panax trifolius chloroplast, complete genome
							Panax vietnamensis	106132	NC_028704	155993	2015-12-17	2015-12-17	Panax vietnamensis isolate 37 chloroplast, complete genome
							Panax wangianus	44589	NC_043953	156176	2019-07-22	2019-07-22	Panax wangianus isolate JYH-2016545 chloroplast, complete genome
							Panax zingiberensis	44684	NC_043954	156310	2019-07-22	2019-07-22	Panax zingiberensis isolate JYH-2016472 chloroplast, complete genome
						Raukaua	Raukaua anomalus	50309	NC_049886	156664	2020-07-24	2020-07-24	Raukaua anomalus voucher CHR649673 chloroplast, complete genome
							Raukaua edgerleyi	50314	NC_049887	156748	2020-07-24	2020-07-24	Raukaua edgerleyi voucher CHR655508 chloroplast, complete genome
							Raukaua simplex	50323	NC_049888	156713	2020-07-24	2020-07-24	Raukaua simplex voucher CHR437312 chloroplast, complete genome
		Pennantiaceae				Pennantia	Pennantia cunninghamii	159372	NC_049885	158129	2020-07-24	2020-07-24	Pennantia cunninghamii voucher CANB869762 chloroplast, complete genome
		Pittosporaceae				Pittosporum	Pittosporum brevicalyx	2800577	NC_058267	153388	2021-10-25	2021-10-26	Pittosporum brevicalyx chloroplast, complete genome
							Pittosporum kerrii	2575400	NC_046847	153581	2020-04-10	2020-04-10	Pittosporum kerrii chloroplast, complete genome
							Pittosporum tobira	43073	NC_057165	153754	2021-08-31	2021-09-01	Pittosporum tobira chloroplast, complete genome
		Torricelliaceae				Torricellia	Toricellia angulata	1905278	NC_031509	151336	2016-10-21	2016-10-21	Toricellia angulata voucher TANG20160711 chloroplast, complete genome
							Torricellia tiliifolia	138902	NC_040944	158548	2019-02-27	2019-02-27	Torricellia tiliifolia voucher 14CS9275 (KUN) plastid, complete genome
	Aquifoliales	Aquifoliaceae				Ilex	Ilex asprella	185493	NC_045274	157856	2019-12-12	2019-12-12	Ilex asprella chloroplast, complete genome
							Ilex championii	2033730	NC_057157	157468	2021-08-31	2021-09-01	Ilex championii voucher H0885 chloroplast, complete genome
							Ilex chapaensis	1009480	NC_057160	157665	2021-08-31	2021-09-01	Ilex chapaensis voucher H0900 chloroplast, complete genome
							Ilex cinerea	1562320	NC_057156	157215	2021-08-31	2021-09-01	Ilex cinerea voucher H0884 chloroplast, complete genome
							Ilex cornuta	2785319	NC_062459	157575	2022-04-12	2022-04-12	Ilex cornuta x Ilex latifolia cultivar beryl chloroplast, complete genome
							Ilex cornuta	146505	NC_044416	157224	2019-09-06	2019-09-06	Ilex cornuta chloroplast, complete genome
							Ilex dabieshanensis	1702134	NC_056201	157218	2021-06-19	2021-06-20	Ilex dabieshanensis chloroplast, complete genome
							Ilex dasyphylla	2033733	NC_057161	158009	2021-08-31	2021-09-01	Ilex dasyphylla voucher H0917 chloroplast, complete genome
							Ilex ficoidea	504559	NC_057153	157536	2021-08-31	2021-09-01	Ilex ficoidea voucher H0875 chloroplast, complete genome
							Ilex graciliflora	2033742	NC_057158	157119	2021-08-31	2021-09-01	Ilex graciliflora voucher H0886 chloroplast, complete genome
							Ilex hanceana	2033743	NC_057155	157478	2021-08-31	2021-09-01	Ilex hanceana voucher H0882 chloroplast, complete genome
							Ilex integra	53204	NC_044417	157548	2019-09-06	2019-09-06	Ilex integra chloroplast, complete genome
							Ilex intermedia	2033745	NC_056902	157577	2021-08-31	2021-09-01	Ilex intermedia chloroplast, complete genome
							Ilex kwangtungensis	2033746	NC_057151	158020	2021-08-31	2021-09-01	Ilex kwangtungensis voucher H0872 chloroplast, complete genome
							Ilex lancilimba	2804887	NC_057982	157998	2021-09-30	2021-10-01	Ilex lancilimba voucher H0910 chloroplast, complete genome
							Ilex latifolia	53205	NC_047291	157601	2020-04-26	2020-04-26	Ilex latifolia chloroplast, complete genome
							Ilex lohfauensis	1603727	NC_057150	157470	2021-08-31	2021-09-01	Ilex lohfauensis voucher H0871 chloroplast, complete genome
							Ilex memecylifolia	1009482	NC_057159	157842	2021-08-31	2021-09-01	Ilex memecylifolia voucher H0898 chloroplast, complete genome
							Ilex paraguariensis	185542	NC_031207	157614	2016-09-23	2019-09-12	Ilex paraguariensis voucher Yerba mate chloroplast, complete genome
							Ilex pernyi	4300	NC_058616	157220	2021-11-03	2021-11-04	Ilex pernyi chloroplast, complete genome
							Ilex pubescens	185543	NC_057154	157872	2021-08-31	2021-09-01	Ilex pubescens voucher H0880 chloroplast, complete genome
							Ilex purpurea	185544	NC_056900	157885	2021-08-31	2021-09-01	Ilex purpurea chloroplast, complete genome
							Ilex rotunda	53211	NC_056200	157743	2021-06-19	2021-06-20	Ilex rotunda chloroplast, complete genome
							Ilex triflora	185557	NC_057152	157706	2021-08-31	2021-09-01	Ilex triflora voucher H0874 chloroplast, complete genome
							Ilex viridis	185560	NC_057162	157661	2021-08-31	2021-09-01	Ilex viridis voucher H2530 chloroplast, complete genome
							Ilex vomitoria	4297	NC_056901	157328	2021-08-31	2021-09-01	Ilex vomitoria chloroplast, complete genome
							Ilex x	2792290	NC_057216	157518	2021-08-31	2021-09-01	Ilex x altaclerensis cultivar Belgica Aurea chloroplast, complete genome
							Ilex x	185485	NC_057215	157833	2021-08-31	2021-09-01	Ilex x attenuata cultivar Sunny Foster chloroplast, complete genome
							Ilex x	2798502	NC_056966	157538	2021-08-31	2021-09-01	Ilex x koehneana cultivar wirt chloroplast, complete genome
		Cardiopteridaceae				Gonocaryum	Gonocaryum lobbianum	2545981	NC_041492	158905	2019-04-10	2019-04-10	Gonocaryum lobbianum voucher PDBK TL2008-1633 chloroplast, complete genome
		Helwingiaceae				Helwingia	Helwingia chinensis	146502	NC_058619	158483	2021-11-03	2021-11-04	Helwingia chinensis chloroplast, complete genome
							Helwingia himalaica	1902425	NC_031370	158362	2016-10-13	2016-10-13	Helwingia himalaica voucher YX1678 chloroplast, complete genome
	Asterales	Asteraceae	Asteroideae	Anthemideae		Opisthopappus	Opisthopappus longilobus	2171546	NC_066403	151123	2022-09-22	2022-09-22	Opisthopappus longilobus chloroplast, complete genome
							Opisthopappus taihangensis	463594	NC_042787	151089	2019-06-25	2019-06-25	Opisthopappus taihangensis chloroplast, complete genome
					Anthemidinae	Tanacetum	Tanacetum cinerariifolium	118510	NC_047309	150171	2020-04-26	2020-04-26	Tanacetum cinerariifolium chloroplast, complete genome
							Tanacetum coccineum	301880	NC_047308	150143	2020-04-26	2020-04-26	Tanacetum coccineum chloroplast, complete genome
							Tanacetum parthenium	127999	NC_066023	150154	2022-09-13	2022-09-13	Tanacetum parthenium isolate BPTPS077 voucher LISE:96403 chloroplast, complete genome
							Tanacetum vulgare	128002	NC_066029	150217	2022-09-13	2022-09-13	Tanacetum vulgare isolate BPTPS091 voucher LISE:96415 chloroplast, complete genome
					Artemisiinae	Ajania	Ajania pacifica	159697	NC_050690	151059	2020-10-09	2020-10-09	Ajania pacifica chloroplast, complete genome
						Artemisia	Artemisia absinthium	72332	NC_066024	151283	2022-09-13	2022-09-13	Artemisia absinthium isolate BPTPS078 voucher LISE:96404 chloroplast, complete genome
							Artemisia annua	35608	NC_034683	150952	2017-05-25	2017-05-25	Artemisia annua plastid, complete genome
							Artemisia argyi	259893	NC_030785	151192	2016-08-16	2016-08-16	Artemisia argyi chloroplast, complete genome
							Artemisia borotalensis	2966563	NC_066237	151179	2022-09-13	2022-09-13	Artemisia borotalensis chloroplast, complete genome
							Artemisia capillaris	265783	NC_031400	151056	2016-10-13	2016-10-13	Artemisia capillaris chloroplast, complete genome
							Artemisia desertorum	324798	NC_063905	151094	2022-06-03	2022-06-03	Artemisia desertorum chloroplast, complete genome
							Artemisia dracunculus	72341	NC_066025	151040	2022-09-13	2022-09-13	Artemisia dracunculus isolate BPTPS084 voucher LISE:96409 chloroplast, complete genome
							Artemisia freyniana	2742980	NC_049570	151275	2020-07-13	2020-07-13	Artemisia freyniana f. discolor voucher NIBRVP0000538858 plastid, complete genome
							Artemisia frigida	395280	NC_020607	151076	2013-03-25	2013-03-25	Artemisia frigida chloroplast, complete genome
							Artemisia fukudo	637479	NC_044156	151021	2019-08-02	2019-08-02	Artemisia fukudo chloroplast, complete genome
							Artemisia gmelinii	401898	NC_031399	151318	2016-10-13	2016-10-13	Artemisia gmelinii chloroplast, complete genome
							Artemisia hallaisanensis	2742981	NC_049571	151015	2020-07-13	2020-07-13	Artemisia hallaisanensis voucher NIBRVP0000538771 plastid, complete genome
							Artemisia maritima	669130	NC_045093	151061	2019-10-29	2019-10-29	Artemisia maritima chloroplast, complete genome
							Artemisia montana	669134	NC_025910	151130	2014-12-16	2014-12-16	Artemisia montana chloroplast, complete genome
							Artemisia ordosica	1027791	NC_046571	151209	2020-03-26	2020-03-26	Artemisia ordosica chloroplast, complete genome
							Artemisia scoparia	72351	NC_045286	151060	2019-12-12	2019-12-12	Artemisia scoparia chloroplast, complete genome
							Artemisia selengensis	637485	NC_039647	151215	2018-11-06	2018-11-06	Artemisia selengensis chloroplast, complete genome
							Artemisia stolonifera	637488	NC_049572	151144	2020-07-13	2020-07-13	Artemisia stolonifera voucher NIBRVP0000592785 plastid, complete genome
						Chrysanthemum	Chrysanthemum boreale	344871	NC_037388	151012	2018-04-24	2018-04-24	Chrysanthemum boreale chloroplast, complete genome
							Chrysanthemum chanetii	146993	NC_064343	151393	2022-06-23	2022-06-23	Chrysanthemum chanetii chloroplast, complete genome
							Chrysanthemum dichroum	146994	NC_064344	151371	2022-06-23	2022-06-23	Chrysanthemum dichroum chloroplast, complete genome
							Chrysanthemum indicum	146995	NC_020320	150972	2013-02-25	2013-02-25	Chrysanthemum indicum voucher HeN001 chloroplast, complete genome
							Chrysanthemum lavandulifolium	146996	NC_057202	151085	2021-08-31	2021-09-01	Chrysanthemum lavandulifolium chloroplast, complete genome
							Chrysanthemum lucidum	2498012	NC_040920	150985	2019-02-27	2019-02-27	Chrysanthemum lucidum chloroplast, complete genome
							Chrysanthemum vestitum	147002	NC_057203	151012	2021-08-31	2021-09-01	Chrysanthemum vestitum chloroplast, complete genome
							Chrysanthemum x	41568	NC_020092	151033	2013-01-10	2013-01-10	Chrysanthemum x morifolium chloroplast, complete genome
							Chrysanthemum zawadskii	147003	NC_056150	151034	2021-06-19	2021-06-20	Chrysanthemum zawadskii plastid, complete genome
						Crossostephium	Crossostephium chinense	99046	NC_042725	151097	2019-06-25	2019-06-25	Crossostephium chinense isolate JPBB chloroplast, complete genome
						Glebionis	Glebionis coronaria	99038	NC_058224	149750	2021-10-25	2021-10-26	Glebionis coronaria chloroplast, complete genome
						Leucanthemella	Leucanthemella linearis	466072	NC_043835	151401	2019-07-22	2019-07-22	Leucanthemella linearis plastid, complete genome
						Neopallasia	Neopallasia pectinata	217471	NC_053639	150766	2021-03-25	2021-03-26	Neopallasia pectinata chloroplast, complete genome
						Phaeostigma	Ajania variifolia	463589	NC_057440	151089	2021-09-09	2021-09-10	Ajania variifolia chloroplast, complete genome
						Stilpnolepis	Stilpnolepis centiflora	217474	NC_052884	151017	2021-02-09	2021-02-10	Stilpnolepis centiflora chloroplast, complete genome
					Cotulinae	Soliva	Soliva sessilis	457735	NC_034851	150784	2017-06-02	2017-06-02	Soliva sessilis voucher F:Sagastegui 17106 chloroplast, complete genome
					Glebionidinae	Ismelia	Ismelia carinata	99064	NC_040110	149752	2018-12-14	2018-12-14	Ismelia carinata chloroplast, complete genome
					Handeliinae	Allardia	Waldheimia glabra	1205801	NC_058010	151499	2021-09-30	2021-10-28	Waldheimia glabra chloroplast, complete genome
					Leucantheminae	Leucanthemum	Leucanthemum maximum	13423	NC_046827	151865	2020-04-10	2020-04-10	Leucanthemum maximum chloroplast, complete genome
							Leucanthemum virgatum	133254	NC_047461	150120	2020-04-26	2020-04-26	Leucanthemum virgatum isolate A1221 chloroplast, complete genome
							Leucanthemum vulgare	99072	NC_047460	150191	2020-04-26	2020-04-26	Leucanthemum vulgare isolate H3 chloroplast, complete genome
					Matricariinae	Achillea	Achillea ageratum	282717	NC_066001	149107	2022-09-13	2022-09-13	Achillea ageratum isolate BPTPS004 voucher LISE:96339 chloroplast, complete genome
							Achillea millefolium	13329	NC_062413	150589	2022-04-12	2022-04-12	Achillea millefolium chloroplast, complete genome
					Santolininae	Chamaemelum	Chamaemelum fuscatum	179395	NC_066003	149763	2022-09-13	2022-09-13	Chamaemelum fuscatum isolate BPTPS006 voucher LISE:96341 chloroplast, complete genome
						Santolina	Santolina chamaecyparissus	41644	NC_066020	149558	2022-09-13	2022-09-13	Santolina chamaecyparissus isolate BPTPS072 voucher LISE:96398 chloroplast, complete genome
				Astereae		Archibaccharis	Archibaccharis asperifolia	381974	NC_034848	151984	2017-06-02	2017-06-02	Archibaccharis asperifolia voucher TEX:Trujillo 1192 chloroplast, complete genome
						Diplostephium	Diplostephium azureum	587501	NC_034882	152124	2017-06-02	2017-06-02	Diplostephium azureum voucher HUSA:Vargas 389 chloroplast, complete genome
							Diplostephium barclayanum	1716002	NC_034853	151974	2017-06-02	2017-06-02	Diplostephium barclayanum voucher QCA:Vargas 477 chloroplast, complete genome
							Diplostephium cajamarquillense	1716003	NC_034872	152070	2017-06-02	2017-06-02	Diplostephium cajamarquillense voucher F:Sagastegui 17024 chloroplast, complete genome
							Diplostephium callilepis	1716004	NC_034856	152110	2017-06-02	2017-06-02	Diplostephium callilepis voucher HUSA:Vargas 376 chloroplast, complete genome
							Diplostephium cinereum	1161137	NC_034869	152554	2017-06-02	2017-06-02	Diplostephium cinereum voucher HUSA:Caceres 1494 chloroplast, complete genome
							Diplostephium crypteriophyllum	1716009	NC_034881	151665	2017-06-02	2017-06-02	Diplostephium crypteriophyllum voucher QCA:Vargas 467 chloroplast, complete genome
							Diplostephium empetrifolium	1716010	NC_034891	152461	2017-06-02	2017-06-02	Diplostephium empetrifolium voucher QCA:Vargas 469 chloroplast, complete genome
							Diplostephium ericoides	381990	NC_034870	151982	2017-06-02	2017-06-02	Diplostephium ericoides voucher QCA:Vargas 489 chloroplast, complete genome
							Diplostephium espinosae	587506	NC_034880	152091	2017-06-02	2017-06-02	Diplostephium espinosae voucher QCA:Vargas 464 chloroplast, complete genome
							Diplostephium foliosissimum	587508	NC_034883	152260	2017-06-02	2017-06-02	Diplostephium foliosissimum voucher F:Sagastegui 16804 chloroplast, complete genome
							Diplostephium glandulosum	587509	NC_034854	151400	2017-06-02	2017-06-02	Diplostephium glandulosum voucher ANDES:Vargas 247 chloroplast, complete genome
							Diplostephium gnidioides	1716014	NC_034867	152144	2017-06-02	2017-06-02	Diplostephium gnidioides voucher HUSA:Vargas 430 chloroplast, complete genome
							Diplostephium goodspeedii	1716015	NC_034901	152006	2017-06-02	2017-06-02	Diplostephium goodspeedii voucher HUSA:Vargas 373 chloroplast, complete genome
							Diplostephium gynoxyoides	1716016	NC_034862	151662	2017-06-02	2017-06-02	Diplostephium gynoxyoides voucher HUSA:Vargas 395 chloroplast, complete genome
							Diplostephium haenkei	587510	NC_034871	152292	2017-06-02	2017-06-02	Diplostephium haenkei voucher HUSA:Vargas 372 chloroplast, complete genome
							Diplostephium hartwegii	1716017	NC_034832	151994	2017-05-26	2017-05-26	Diplostephium hartwegii voucher QCA:Vargas 456 chloroplast, complete genome
							Diplostephium hippophae	1716018	NC_034831	152197	2017-05-26	2017-05-26	Diplostephium hippophae voucher HUSA:Vargas 393 chloroplast, complete genome
							Diplostephium jelskii	1716020	NC_034811	152142	2017-05-26	2017-05-26	Diplostephium jelskii voucher USM<PER>:Cano 14716 chloroplast, complete genome
							Diplostephium juniperinum	1716023	NC_034813	152454	2017-05-26	2017-05-26	Diplostephium juniperinum voucher QCA:Vargas 480 chloroplast, complete genome
							Diplostephium lechleri	1716024	NC_034816	152067	2017-05-26	2017-05-26	Diplostephium lechleri voucher HUSA:Vargas 381 chloroplast, complete genome
							Diplostephium meyenii	1716025	NC_034824	152537	2017-05-26	2017-05-26	Diplostephium meyenii voucher HUSA:Vargas 351 chloroplast, complete genome
							Diplostephium oblanceolatum	1716027	NC_034830	151895	2017-05-26	2017-05-26	Diplostephium oblanceolatum voucher QCA:Vargas 465 chloroplast, complete genome
							Diplostephium oxapampanum	1716030	NC_034815	151637	2017-05-26	2017-05-26	Diplostephium oxapampanum voucher HUSA:Vargas 408 chloroplast, complete genome
							Diplostephium pulchrum	1716031	NC_034810	152236	2017-05-26	2017-05-26	Diplostephium pulchrum voucher HUSA:Vargas 404 chloroplast, complete genome
							Diplostephium sagasteguii	1716033	NC_034828	152214	2017-05-26	2017-05-26	Diplostephium sagasteguii voucher F:Sagastegui 16951 chloroplast, complete genome
							Diplostephium serratifolium	1716034	NC_034826	152060	2017-05-26	2017-05-26	Diplostephium serratifolium voucher F:Sagastegui 16159a chloroplast, complete genome
							Diplostephium spinulosum	1716035	NC_034823	152155	2017-05-26	2017-05-26	Diplostephium spinulosum voucher ANDES:Vargas 445 chloroplast, complete genome
						Eschenbachia	Eschenbachia blinii	1408201	NC_037605	152503	2018-06-09	2018-06-09	Eschenbachia blinii chloroplast, complete genome
						Exostigma	Exostigma notobellidiastrum	72967	NC_034864	151699	2017-06-02	2017-06-02	Exostigma notobellidiastrum voucher TEX:Tressens 6388 chloroplast, complete genome
						Llerasia	Llerasia caucana	1716039	NC_034821	152015	2017-05-26	2017-05-26	Llerasia caucana voucher ANDES:Vargas 444 chloroplast, complete genome
						Oritrophium	Oritrophium peruvianum	382033	NC_034849	151723	2017-06-02	2017-06-02	Oritrophium peruvianum voucher ANDES:Vargas 448 chloroplast, complete genome
					Asterinae	Aster	Aster ageratoides	714451	NC_058273	153071	2021-10-25	2021-10-26	Aster ageratoides chloroplast, complete genome
							Aster albescens	1196459	NC_063953	152729	2022-06-03	2022-06-03	Aster albescens chloroplast, complete genome
							Aster altaicus	2754055	NC_049875	152457	2020-07-24	2020-07-24	Aster altaicus var. uchiyamae chloroplast, complete genome
							Aster altaicus	983245	NC_034996	152446	2017-06-13	2017-06-13	Aster altaicus chloroplast, complete genome
							Aster argyropholis	1196463	NC_063954	152725	2022-06-03	2022-06-03	Aster argyropholis chloroplast, complete genome
							Aster flaccidus	1196477	NC_052918	152431	2021-02-09	2021-02-10	Aster flaccidus chloroplast, complete genome
							Aster hersileoides	1196480	NC_042944	152345	2019-06-25	2019-06-25	Aster hersileoides chloroplast, complete genome
							Aster hypoleucus	2709852	NC_046503	152300	2020-03-26	2020-03-26	Aster hypoleucus chloroplast, complete genome
							Aster indicus	415155	NC_040126	152885	2018-12-14	2018-12-14	Aster indicus chloroplast, complete genome
							Aster lavandulifolius	1196485	NC_063955	152719	2022-06-03	2022-06-03	Aster lavandulifolius chloroplast, complete genome
							Aster pekinensis	72945	NC_056301	152815	2021-06-19	2021-06-20	Aster pekinensis voucher 198-2 chloroplast, complete genome
							Aster polius	2944764	NC_063453	152045	2022-06-03	2022-06-03	Aster polius chloroplast, complete genome
							Aster sampsonii	1196495	NC_058574	152686	2021-11-03	2021-11-04	Aster sampsonii chloroplast, complete genome
							Aster spathulifolius	947974	NC_027434	149510	2015-07-14	2020-03-14	Aster spathulifolius chloroplast, complete genome
							Aster tataricus	588669	NC_042913	152992	2019-06-25	2019-06-25	Aster tataricus chloroplast, complete genome
						Heteropappus	Heteropappus gouldii	2855460	NC_061598	152450	2022-03-31	2022-03-31	Heteropappus gouldii chloroplast, complete genome
					Baccharidinae	Baccharis	Baccharis genistelloides	1715998	NC_034852	153239	2017-06-02	2017-06-02	Baccharis genistelloides voucher HUSA:Vargas 358 chloroplast, complete genome
							Baccharis tricuneata	1715999	NC_034868	152360	2017-06-02	2017-06-02	Baccharis tricuneata voucher HUSA:Vargas 356 chloroplast, complete genome
							Heterothalamus alienus	2707368	NC_034855	152252	2017-06-02	2017-06-02	Heterothalamus alienus voucher TEX:Bartlett 20909 chloroplast, complete genome
						Heteroplexis	Heteroplexis incana	2727856	NC_048508	152605	2020-06-01	2020-06-01	Heteroplexis incana chloroplast, complete genome
							Heteroplexis microcephala	2816892	NC_064362	152984	2022-06-23	2022-06-23	Heteroplexis microcephala chloroplast, complete genome
							Heteroplexis vernonioides	2816894	NC_065380	153221	2022-08-03	2022-08-03	Heteroplexis vernonioides chloroplast, complete genome
						Linochilus	Diplostephium alveolatum	587499	NC_034847	152265	2017-06-02	2017-06-02	Diplostephium alveolatum voucher ANDES:Vargas 205 chloroplast, complete genome
							Diplostephium antioquense	1716000	NC_034876	152027	2017-06-02	2017-06-02	Diplostephium antioquense voucher ANDES:Vargas 533 chloroplast, complete genome
							Diplostephium apiculatum	1716001	NC_034902	152277	2017-06-02	2017-06-02	Diplostephium apiculatum voucher ANDES:Vargas 332 chloroplast, complete genome
							Diplostephium camargoanum	1716005	NC_034897	152249	2017-06-02	2017-06-02	Diplostephium camargoanum voucher ANDES:Vargas 319 chloroplast, complete genome
							Diplostephium cayambense	587503	NC_034886	151206	2017-06-02	2017-06-02	Diplostephium cayambense voucher ANDES:Vargas 234 chloroplast, complete genome
							Diplostephium cinerascens	1716006	NC_034850	152169	2017-06-02	2017-06-02	Diplostephium cinerascens voucher ANDES:Vargas 446 chloroplast, complete genome
							Diplostephium colombianum	587504	NC_034861	152314	2017-06-02	2017-06-02	Diplostephium colombianum voucher ANDES:Vargas 299 chloroplast, complete genome
							Diplostephium coriaceum	1716007	NC_034899	152290	2017-06-02	2017-06-02	Diplostephium coriaceum voucher US:Barclay 6691 chloroplast, complete genome
							Diplostephium costaricense	1716008	NC_034879	152048	2017-06-02	2017-06-02	Diplostephium costaricense voucher TEX:Martinez 33 chloroplast, complete genome
							Diplostephium eriophorum	1716011	NC_034874	151802	2017-06-02	2017-06-02	Diplostephium eriophorum voucher ANDES:Vargas 505 chloroplast, complete genome
							Diplostephium floribundum	587507	NC_034857	151768	2017-06-02	2017-06-02	Diplostephium floribundum voucher ANDES:Vargas 499 chloroplast, complete genome
							Diplostephium frontinense	1716012	NC_034893	152365	2017-06-02	2017-06-02	Diplostephium frontinense voucher ANDES:Vargas 524 chloroplast, complete genome
							Diplostephium glutinosum	1716013	NC_034875	152229	2017-06-02	2017-06-02	Diplostephium glutinosum voucher ANDES:Vargas 339 chloroplast, complete genome
							Diplostephium heterophyllum	587511	NC_034896	152223	2017-06-02	2017-06-02	Diplostephium heterophyllum voucher ANDES:Vargas 162 chloroplast, complete genome
							Diplostephium huertasii	1716019	NC_034812	151684	2017-05-26	2017-05-26	Diplostephium huertasii voucher ANDES:Vargas 518 chloroplast, complete genome
							Diplostephium inesianum	587512	NC_034895	152328	2017-06-02	2017-06-02	Diplostephium inesianum voucher US:Barclay 6546 chloroplast, complete genome
							Diplostephium jaramilloi	587513	NC_034894	151879	2017-06-02	2017-06-02	Diplostephium jaramilloi voucher FMB:Prieto 1118 chloroplast, complete genome
							Diplostephium jenesanum	1716021	NC_034829	150924	2017-05-26	2017-05-26	Diplostephium jenesanum voucher ANDES:Vargas 509 chloroplast, complete genome
							Diplostephium juajibioyi	1716022	NC_034822	152282	2017-05-26	2017-05-26	Diplostephium juajibioyi voucher ANDES:Vargas 50 chloroplast, complete genome
							Diplostephium lacunosum	587514	NC_034878	152247	2017-06-02	2017-06-02	Diplostephium lacunosum voucher ANDES:Vargas 260 chloroplast, complete genome
							Diplostephium mutiscuanum	1716026	NC_034827	152282	2017-05-26	2017-05-26	Diplostephium mutiscuanum voucher ANDES:Vargas 346 chloroplast, complete genome
							Diplostephium oblongifolium	1716028	NC_034818	152282	2017-05-26	2017-05-26	Diplostephium oblongifolium voucher ANDES:Vargas 344 chloroplast, complete genome
							Diplostephium obtusum	1716029	NC_034814	152179	2017-05-26	2017-05-26	Diplostephium obtusum voucher US:Dorr 9246 chloroplast, complete genome
							Diplostephium ochraceum	587515	NC_034903	151555	2017-06-02	2017-06-02	Diplostephium ochraceum voucher ANDES:Vargas 161 chloroplast, complete genome
							Diplostephium phylicoides	587516	NC_034873	152172	2017-06-02	2017-06-02	Diplostephium phylicoides voucher ANDES:Vargas 301 chloroplast, complete genome
							Diplostephium revolutum	587517	NC_034863	151823	2017-06-02	2017-06-02	Diplostephium revolutum voucher ANDES:Vargas 321 chloroplast, complete genome
							Diplostephium rhododendroides	1716032	NC_034820	152289	2017-05-26	2017-05-26	Diplostephium rhododendroides voucher ANDES:Vargas 233 chloroplast, complete genome
							Diplostephium rhomboidale	587518	NC_034859	152186	2017-06-02	2017-06-02	Diplostephium rhomboidale voucher QCA:Vargas 492 chloroplast, complete genome
							Diplostephium romeroi	587519	NC_034885	152275	2017-06-02	2017-06-02	Diplostephium romeroi voucher US:Barclay 6775 chloroplast, complete genome
							Diplostephium rosmarinifolium	587520	NC_034900	152216	2017-06-02	2017-06-02	Diplostephium rosmarinifolium voucher ANDES:Vargas 304 chloroplast, complete genome
							Diplostephium rupestre	2841757	NC_034865	152027	2017-06-02	2017-06-02	Diplostephium rupestre voucher ANDES:Vargas 504 chloroplast, complete genome
							Diplostephium schultzii	587521	NC_034892	152252	2017-06-02	2017-06-02	Diplostephium schultzii voucher ANDES:Vargas 164 chloroplast, complete genome
							Diplostephium tachirense	1716036	NC_034825	152197	2017-05-26	2017-05-26	Diplostephium tachirense voucher ANDES:Vargas 336 chloroplast, complete genome
							Diplostephium tenuifolium	587524	NC_034860	151911	2017-06-02	2017-06-02	Diplostephium tenuifolium voucher ANDES:Vargas 520 chloroplast, complete genome
							Diplostephium venezuelense	587525	NC_034887	152173	2017-06-02	2017-06-02	Diplostephium venezuelense voucher US:Norrbom 89V33 chloroplast, complete genome
							Diplostephium violaceum	1716037	NC_034817	151387	2017-05-26	2017-05-26	Diplostephium violaceum voucher ANDES:Vargas 501 chloroplast, complete genome
					Conyzinae	Conyza	Conyza bonariensis	91242	NC_035884	153014	2017-09-13	2020-03-14	Conyza bonariensis chloroplast, complete genome
						Erigeron	Erigeron breviscapus	244311	NC_043882	152357	2019-07-22	2019-07-22	Erigeron breviscapus chloroplast, complete genome
							Erigeron canadensis	72917	NC_046789	152721	2020-04-10	2020-04-10	Erigeron canadensis voucher CCANA20171209 chloroplast, complete genome
							multira Erigeron	1205734	NC_056169	152281	2021-06-19	2021-06-20	multira Erigeron multiradiatus chloroplast complete genome
					Hinterhuberinae	Aztecaster	Aztecaster matudae	381977	NC_034898	151925	2017-06-02	2017-06-02	Aztecaster matudae voucher TEX:Hinton 29102 chloroplast, complete genome
						Floscaldasia	Floscaldasia hypsophila	381997	NC_034888	152200	2017-06-02	2017-06-02	Floscaldasia hypsophila voucher ANDES:Cleef 10912 chloroplast, complete genome
						Hinterhubera	Hinterhubera ericoides	382006	NC_034884	150711	2017-06-02	2017-06-02	Hinterhubera ericoides voucher TEX:Stergios 20385 chloroplast, complete genome
						Laestadia	Laestadia muscicola	382017	NC_034858	152366	2017-06-02	2017-06-02	Laestadia muscicola voucher TEX:Paco 31 chloroplast, complete genome
						Parastrephia	Parastrephia quadrangularis	382038	NC_034890	152427	2017-06-02	2017-06-02	Parastrephia quadrangularis voucher HUSA:Vargas 440 chloroplast, complete genome
						Westoniella	Westoniella kohkemperi	382052	NC_034889	151824	2017-06-02	2017-06-02	Westoniella kohkemperi voucher TEX:Pruskii 3925 chloroplast, complete genome
					Lagenophorinae	Lagenophora	Lagenophora cuchumatanica	1716038	NC_034819	152462	2017-05-26	2017-05-26	Lagenophora cuchumatanica voucher TEX:De Jong 694 chloroplast, complete genome
					Podocominae	Blakiella	Blakiella bartsiifolia	381981	NC_034866	151965	2017-06-02	2017-06-02	Blakiella bartsiifolia voucher TEX:Cuatrecasas 28129 chloroplast, complete genome
						Laennecia	Laennecia sophiifolia	72947	NC_034877	151899	2017-06-02	2017-06-02	Laennecia sophiifolia voucher TEX:Reina 2010-805 chloroplast, complete genome
					Solidagininae	Nannoglottis	Nannoglottis ravida	147812	NC_053322	152324	2021-03-09	2021-03-09	Nannoglottis ravida chloroplast, complete genome
						Solidago	Solidago canadensis	59297	NC_061055	153059	2022-02-24	2022-02-25	Solidago canadensis voucher ZZUZSX20200707002 chloroplast, complete genome
							Solidago decurrens	414033	NC_053705	152728	2021-03-26	2021-03-26	Solidago decurrens chloroplast, complete genome
					Symphiotrichinae	Symphyotrichum	Symphyotrichum subulatum	71035	NC_050667	153318	2020-10-09	2020-10-09	Symphyotrichum subulatum chloroplast, complete genome
				Athroismeae	Centipedinae	Centipeda	Centipeda minima	397370	NC_065155	152340	2022-08-03	2022-08-03	Centipeda minima chloroplast, complete genome
				Calenduleae		Calendula	Calendula arvensis	99035	NC_066014	150682	2022-09-13	2022-09-13	Calendula arvensis isolate BPTPS061 voucher LISE:96388 chloroplast, complete genome
							Calendula officinalis	41496	NC_066028	150465	2022-09-13	2022-09-13	Calendula officinalis isolate BPTPS088 voucher LISE:96413 chloroplast, complete genome
						Osteospermum	Osteospermum ecklonis	1053381	NC_061392	151295	2022-03-11	2022-03-13	Osteospermum ecklonis chloroplast, complete genome
				Coreopsideae		Bidens	Bidens alba	293806	NC_047269	151653	2020-04-26	2020-04-26	Bidens alba var. radiata chloroplast, complete genome
							Bidens amplectens	980002	NC_047267	151765	2020-04-26	2020-04-26	Bidens amplectens chloroplast, complete genome
							Bidens asymmetrica	980003	NC_047268	151856	2020-04-26	2020-04-26	Bidens asymmetrica chloroplast, complete genome
							Bidens bipinnata	1527831	NC_062669	151486	2022-04-22	2022-05-15	Bidens bipinnata chloroplast, complete genome
							Bidens biternata	468846	NC_060634	151487	2022-02-11	2022-02-12	Bidens biternata chloroplast, complete genome
							Bidens campylotheca	980006	NC_047270	151805	2020-04-26	2020-04-26	Bidens campylotheca subsp. pentamera chloroplast, complete genome
							Bidens campylotheca	980005	NC_047253	151788	2020-04-26	2020-04-26	Bidens campylotheca subsp. campylotheca chloroplast, complete genome
							Bidens cervicata	980007	NC_047264	151831	2020-04-26	2020-04-26	Bidens cervicata chloroplast, complete genome
							Bidens conjuncta	51266	NC_047263	151714	2020-04-26	2020-04-26	Bidens conjuncta chloroplast, complete genome
							Bidens cosmoides	51267	NC_047278	151818	2020-04-26	2020-04-26	Bidens cosmoides chloroplast, complete genome
							Bidens forbesii	980010	NC_047258	151808	2020-04-26	2020-04-26	Bidens forbesii subsp. kahiliensis chloroplast, complete genome
							Bidens forbesii	980009	NC_047252	151660	2020-04-26	2020-04-26	Bidens forbesii subsp. forbesii chloroplast, complete genome
							Bidens frondosa	51269	NC_050965	150490	2020-10-27	2020-10-27	Bidens frondosa chloroplast, complete genome
							Bidens hawaiensis	980011	NC_047259	151680	2020-04-26	2020-04-26	Bidens hawaiensis chloroplast, complete genome
							Bidens hillebrandiana	51286	NC_046893	151798	2020-04-10	2020-04-10	Bidens hillebrandiana subsp. polycephala chloroplast, complete genome
							Bidens macrocarpa	980015	NC_047274	151774	2020-04-26	2020-04-26	Bidens macrocarpa chloroplast, complete genome
							Bidens mauiensis	51271	NC_047254	151826	2020-04-26	2020-04-26	Bidens mauiensis chloroplast, complete genome
							Bidens menziesii	980017	NC_047273	151791	2020-04-26	2020-04-26	Bidens menziesii subsp. filiformis chloroplast, complete genome
							Bidens menziesii	980018	NC_047265	150950	2020-04-26	2020-04-26	Bidens menziesii subsp. menziesii chloroplast, complete genome
							Bidens menziesii	2652311	NC_047260	151674	2020-04-26	2020-04-26	Bidens menziesii subsp. filiformis x Bidens micrantha subsp. ctenophylla chloroplast, complete genome
							Bidens micrantha	980020	NC_047277	151665	2020-04-26	2020-04-26	Bidens micrantha subsp. ctenophylla chloroplast, complete genome
							Bidens micrantha	980021	NC_047266	151687	2020-04-26	2020-04-26	Bidens micrantha subsp. kalealaha chloroplast, complete genome
							Bidens molokaiensis	980023	NC_047261	151710	2020-04-26	2020-04-26	Bidens molokaiensis chloroplast, complete genome
							Bidens pachyloma	159689	NC_047272	151284	2020-04-26	2020-04-26	Bidens pachyloma chloroplast, complete genome
							Bidens parviflora	1527830	NC_060633	151314	2022-02-11	2022-02-12	Bidens parviflora chloroplast, complete genome
							Bidens pilosa	42337	NC_046793	150542	2020-04-10	2020-04-10	Bidens pilosa voucher BPIL20191111 chloroplast, complete genome
							Bidens sandvicensis	51274	NC_047276	151794	2020-04-26	2020-04-26	Bidens sandvicensis chloroplast, complete genome
							Bidens sandvicensis	980025	NC_047257	151739	2020-04-26	2020-04-26	Bidens sandvicensis subsp. sandvicensis chloroplast, complete genome
							Bidens sandvicensis	980024	NC_047255	151730	2020-04-26	2020-04-26	Bidens sandvicensis subsp. confusa chloroplast, complete genome
							Bidens schimperi	159691	NC_047271	150932	2020-04-26	2020-04-26	Bidens schimperi chloroplast, complete genome
							Bidens torta	980026	NC_047275	151807	2020-04-26	2020-04-26	Bidens torta chloroplast, complete genome
							Bidens tripartita	51276	NC_058915	150489	2021-11-03	2021-11-04	Bidens tripartita chloroplast, complete genome
							Bidens valida	980027	NC_047256	151722	2020-04-26	2020-04-26	Bidens valida chloroplast, complete genome
							Bidens wiebkei	980028	NC_047262	151688	2020-04-26	2020-04-26	Bidens wiebkei chloroplast, complete genome
						Cosmos	Cosmos bipinnatus	51277	NC_046828	150356	2020-04-10	2020-04-10	Cosmos bipinnatus chloroplast, complete genome
						Dahlia	Dahlia pinnata	101596	NC_066129	152107	2022-09-13	2022-09-13	Dahlia pinnata chloroplast, complete genome
				Eupatorieae		Ageratina	Ageratina adenophora	176616	NC_015621	150698	2011-06-02	2012-08-10	Ageratina adenophora chloroplast, complete genome
						Chromolaena	Chromolaena odorata	103745	NC_050055	151270	2020-08-03	2020-08-03	Chromolaena odorata chloroplast, complete genome
						Mikania	Mikania cordata	207834	NC_053251	151984	2021-03-09	2021-03-09	Mikania cordata plastid, complete genome
							Mikania micrantha	192012	NC_031833	152092	2016-11-14	2016-11-14	Mikania micrantha chloroplast, complete genome
						Praxelis	Praxelis clematidea	287011	NC_023833	151410	2014-03-26	2014-09-29	Praxelis clematidea chloroplast, complete genome
						Stevia	Stevia rebaudiana	55670	NC_066036	151679	2022-09-13	2022-09-13	Stevia rebaudiana isolate BPTPS142 voucher LISE:96453 chloroplast, complete genome
				Gnaphalieae		Anaphalis	Anaphalis sinica	1209471	NC_034648	152718	2017-05-24	2017-05-24	Anaphalis sinica chloroplast, complete genome
						Helichrysum	152431 bp	261786	NC_041458	152431	2019-04-10	2019-04-10	152431 bp DNA Helichrysum italicum chloroplast, complete genome
						Leontopodium	Leontopodium leiolepis	1582844	NC_027835	151072	2015-09-14	2015-09-14	Leontopodium leiolepis chloroplast, complete genome
						Pseudognaphalium	Pseudognaphalium affine	318063	NC_060507	153103	2022-02-11	2022-02-12	Pseudognaphalium affine chloroplast, complete genome
				Helenieae	Marshalliinae	Marshallia	Marshallia caespitosa	41604	NC_042611	152760	2019-06-13	2019-06-13	Marshallia caespitosa isolate M26 voucher AUA:12-01 chloroplast, complete genome
							Marshallia graminifolia	1611546	NC_042605	152621	2019-06-13	2019-06-13	Marshallia graminifolia isolate M1 voucher AUA:4951 chloroplast, complete genome
							Marshallia grandiflora	1448043	NC_042608	152677	2019-06-13	2019-06-13	Marshallia grandiflora isolate M17 chloroplast, complete genome
							Marshallia legrandii	1611547	NC_042612	152340	2019-06-13	2019-06-13	Marshallia legrandii isolate M31 voucher AUA:5646 chloroplast, complete genome
							Marshallia mohrii	1611548	NC_042610	152660	2019-06-13	2019-06-13	Marshallia mohrii isolate M21 voucher AUA:5056 chloroplast, complete genome
							Marshallia obovata	128741	NC_042607	152553	2019-06-13	2019-06-13	Marshallia obovata isolate M4 chloroplast, complete genome
							Marshallia ramosa	1611549	NC_042609	153551	2019-06-13	2019-06-13	Marshallia ramosa isolate M19 voucher AUA:5054 chloroplast, complete genome
							Marshallia trinervia	1448044	NC_042606	152661	2019-06-13	2019-06-13	Marshallia trinervia isolate M32 voucher AUA:4954 chloroplast, complete genome
				Heliantheae		Aldama	Aldama anchusifolia	2770822	NC_053291	151330	2021-03-09	2021-03-09	Aldama anchusifolia voucher Filartiga 8 chloroplast, complete genome
							Aldama arenaria	2770823	NC_053292	151345	2021-03-09	2021-03-09	Aldama arenaria voucher Magenta 275 chloroplast, complete genome
							Aldama aspilioides	2770824	NC_053293	151362	2021-03-09	2021-03-09	Aldama aspilioides voucher Filartiga 18 chloroplast, complete genome
							Aldama bakeriana	2770825	NC_053294	151376	2021-03-09	2021-03-09	Aldama bakeriana voucher Loeuille 867 chloroplast, complete genome
							Aldama bracteata	2770826	NC_053295	151339	2021-03-09	2021-03-09	Aldama bracteata voucher Filartiga 15 chloroplast, complete genome
							Aldama canescens	2770807	NC_053296	151386	2021-03-09	2021-03-09	Aldama canescens voucher Schilling 17 chloroplast, complete genome
							Aldama corumbensis	2770827	NC_053297	151327	2021-03-09	2021-03-09	Aldama corumbensis voucher Loeuille 909 chloroplast, complete genome
							Aldama discolor	2804998	NC_057171	151360	2021-08-31	2021-09-01	Aldama discolor voucher Bombo 72 chloroplast, complete genome
							Aldama excelsa	2732723	NC_057172	151312	2021-08-31	2021-09-01	Aldama excelsa voucher Schilling H2481 chloroplast, complete genome
							Aldama filifolia	2770828	NC_053279	151333	2021-03-09	2021-03-09	Aldama filifolia voucher Loeuille 849 chloroplast, complete genome
							Aldama fusiformis	2770808	NC_053280	151314	2021-03-09	2021-03-09	Aldama fusiformis voucher Siniscalchi 398 chloroplast, complete genome
							Aldama gardneri	2770829	NC_053281	151312	2021-03-09	2021-03-09	Aldama gardneri voucher Filartiga 16 chloroplast, complete genome
							Aldama goyazii	2770830	NC_053282	151279	2021-03-09	2021-03-09	Aldama goyazii voucher Magenta 716 chloroplast, complete genome
							Aldama grandiflora	2770831	NC_053283	151353	2021-03-09	2021-03-09	Aldama grandiflora voucher Loeuille 750 chloroplast, complete genome
							Aldama kunthiana	2770832	NC_053284	151327	2021-03-09	2021-03-09	Aldama kunthiana voucher voucher Silva s.n. (ESA 122873) chloroplast, complete genome
							Aldama linearis	2770833	NC_053285	151314	2021-03-09	2021-03-09	Aldama linearis voucher Schilling 70 chloroplast, complete genome
							Aldama macrorhiza	2770834	NC_053286	151314	2021-03-09	2021-03-09	Aldama macrorhiza voucher Magenta 476 chloroplast, complete genome
							Aldama megapotamica	2770835	NC_053287	151363	2021-03-09	2021-03-09	Aldama megapotamica voucher Magenta 502 chloroplast, complete genome
							Aldama nudibasilaris	2770836	NC_053288	151316	2021-03-09	2021-03-09	Aldama nudibasilaris voucher Filartiga 1 chloroplast, complete genome
							Aldama nudicaulis	2770837	NC_053289	151333	2021-03-09	2021-03-09	Aldama nudicaulis voucher Loeuille 734 chloroplast, complete genome
							Aldama pilosa	2770838	NC_053290	151354	2021-03-09	2021-03-09	Aldama pilosa voucher Filartiga 10 chloroplast, complete genome
							Aldama revoluta	2804999	NC_057173	151376	2021-08-31	2021-09-01	Aldama revoluta voucher Loeuille 799 chloroplast, complete genome
							Aldama robusta	2805000	NC_057174	151343	2021-08-31	2021-09-01	Aldama robusta voucher Bringel 985 chloroplast, complete genome
							Aldama rubra	2805001	NC_057175	151322	2021-08-31	2021-09-01	Aldama rubra voucher Magenta 388 chloroplast, complete genome
							Aldama santacatarinensis	2805002	NC_057176	151362	2021-08-31	2021-09-01	Aldama santacatarinensis voucher Magenta 706 chloroplast, complete genome
							Aldama squalida	2805003	NC_057177	151399	2021-08-31	2021-09-01	Aldama squalida voucher Loeuille 790 chloroplast, complete genome
							Aldama tenuifolia	2805004	NC_057178	151372	2021-08-31	2021-09-01	Aldama tenuifolia voucher Silva s.n. (ESA 122870) chloroplast, complete genome
							Aldama trichophylla	2770839	NC_053298	151353	2021-03-09	2021-03-09	Aldama trichophylla voucher Magenta 390 chloroplast, complete genome
							Aldama tuberosa	2805005	NC_057179	151323	2021-08-31	2021-09-01	Aldama tuberosa voucher Loeuille 719 chloroplast, complete genome
							Aldama tukumanensis	2805006	NC_057180	151336	2021-08-31	2021-09-01	Aldama tukumanensis voucher Heiden 1837 chloroplast, complete genome
							Aldama veredensis	2805007	NC_057181	151331	2021-08-31	2021-09-01	Aldama veredensis voucher Loeuille 921 chloroplast, complete genome
							Aldama vernonioides	2805008	NC_057182	151221	2021-08-31	2021-09-01	Aldama vernonioides voucher Magenta 460 chloroplast, complete genome
						Ambrosia	Ambrosia artemisiifolia	4212	NC_035875	152215	2017-09-13	2017-09-13	Ambrosia artemisiifolia chloroplast, complete genome
							Ambrosia trifida	4214	NC_036810	152040	2018-02-06	2019-01-18	Ambrosia trifida chloroplast, complete genome
						Echinacea	Echinacea angustifolia	308558	NC_034324	151935	2017-04-17	2017-04-17	Echinacea angustifolia plastid, complete genome
							Echinacea atrorubens	53748	NC_034323	151912	2017-04-17	2017-04-17	Echinacea atrorubens plastid, complete genome
							Echinacea laevigata	502541	NC_034322	151886	2017-04-17	2017-04-17	Echinacea laevigata plastid, complete genome
							Echinacea pallida	53749	NC_034321	151883	2017-04-17	2017-04-17	Echinacea pallida plastid, complete genome
							Echinacea paradoxa	53750	NC_034320	151837	2017-04-21	2017-05-15	Echinacea paradoxa plastid, complete genome
							Echinacea purpurea	53751	NC_034327	151913	2017-04-17	2017-04-17	Echinacea purpurea plastid, complete genome
							Echinacea sanguinea	502542	NC_034328	151926	2017-04-17	2017-04-17	Echinacea sanguinea plastid, complete genome
							Echinacea speciosa	1970106	NC_034325	151860	2017-04-17	2017-04-17	Echinacea speciosa plastid, complete genome
							Echinacea tennesseensis	53753	NC_034326	151877	2017-04-17	2017-04-17	Echinacea tennesseensis plastid, complete genome
						Eclipta	Eclipta alba	2448053	NC_039774	151733	2018-11-09	2018-11-09	Eclipta alba chloroplast, complete genome
							Eclipta prostrata	53719	NC_030773	151757	2016-08-16	2016-08-16	Eclipta prostrata chloroplast, complete genome
						Helianthus	Helianthus annuus	4232	NC_007977	151104	2006-05-03	2014-04-01	Helianthus annuus chloroplast, complete genome
							Helianthus argophyllus	73275	NC_030275	151069	2016-05-31	2016-05-31	Helianthus argophyllus chloroplast, complete genome
							Helianthus atrorubens	73277	NC_058796	151240	2021-11-03	2021-11-04	Helianthus atrorubens chloroplast, complete genome
							Helianthus carnosus	73279	NC_066996	151241	2022-10-09	2022-10-09	Helianthus carnosus chloroplast, complete genome
							Helianthus debilis	73282	NC_030173	151117	2016-05-19	2016-05-19	Helianthus debilis chloroplast, complete genome
							Helianthus decapetalus	73283	NC_023110	151048	2013-12-20	2013-12-20	Helianthus decapetalus isolate DB11 plastid, complete genome
							Helianthus divaricatus	73285	NC_023109	151045	2013-12-20	2013-12-20	Helianthus divaricatus isolate DB07 plastid, complete genome
							Helianthus giganteus	73288	NC_023107	151066	2013-12-20	2013-12-20	Helianthus giganteus isolate DB01 plastid, complete genome
							Helianthus grosseserratus	73291	NC_023108	151017	2013-12-20	2013-12-20	Helianthus grosseserratus isolate DB05 plastid, complete genome
							Helianthus hirsutus	73293	NC_023111	151045	2013-12-20	2013-12-20	Helianthus hirsutus isolate DB14 plastid, complete genome
							Helianthus maximiliani	73297	NC_023114	151007	2013-12-20	2013-12-20	Helianthus maximiliani isolate MAX01 plastid, complete genome
							Helianthus microcephalus	73298	NC_057462	151289	2021-09-09	2021-09-10	Helianthus microcephalus chloroplast, complete genome
							Helianthus salicifolius	73310	NC_057461	151229	2021-09-09	2021-09-10	Helianthus salicifolius chloroplast, complete genome
							Helianthus silphioides	73312	NC_058798	151134	2021-11-03	2021-11-04	Helianthus silphioides chloroplast, complete genome
							Helianthus strumosus	382522	NC_023113	151044	2013-12-20	2013-12-20	Helianthus strumosus isolate DB31 plastid, complete genome
							Helianthus tuberosus	4233	NC_023112	151047	2013-12-20	2013-12-20	Helianthus tuberosus isolate DB16 plastid, complete genome
							Helianthus verticillatus	140109	NC_058797	151190	2021-11-03	2021-11-04	Helianthus verticillatus chloroplast, complete genome
						Iostephane	Iostephane heterophylla	1048901	NC_053299	151495	2021-03-09	2021-03-09	Iostephane heterophylla voucher Schilling 94 chloroplast, complete genome
						Parthenium	Parthenium argentatum	35935	NC_013553	152803	2009-12-15	2009-12-15	Parthenium argentatum chloroplast, complete genome
						Sphagneticola	Sphagneticola calendulacea	1117039	NC_039346	151748	2018-09-19	2018-09-19	Sphagneticola calendulacea chloroplast, complete genome
						Tithonia	Tithonia diversifolia	684020	NC_053300	151356	2021-03-09	2021-03-09	Tithonia diversifolia voucher Loeuille 678 chloroplast, complete genome
						Xanthium	Xanthium sibiricum	576365	NC_042232	151897	2019-05-12	2019-05-12	Xanthium sibiricum chloroplast, complete genome
							Xanthium spinosum	1053410	NC_054222	152422	2021-04-15	2021-04-18	Xanthium spinosum chloroplast, complete genome
				Inuleae	Inulinae	Carpesium	Carpesium abrotanoides	119172	NC_063321	151394	2022-05-25	2022-05-26	Carpesium abrotanoides chloroplast, complete genome
							Carpesium cernuum	119173	NC_066155	151278	2022-09-13	2022-09-13	Carpesium cernuum chloroplast, complete genome
							Carpesium faberi	2558930	NC_066156	151250	2022-09-13	2022-09-13	Carpesium faberi chloroplast, complete genome
						Inula	Inula japonica	453958	NC_063729	150755	2022-06-03	2022-06-03	Inula japonica chloroplast, complete genome
							Inula linariifolia	1586302	NC_063571	150812	2022-06-03	2022-06-03	Inula linariifolia chloroplast, complete genome
						Limbarda	Limbarda crithmoides	119182	NC_066031	151261	2022-09-13	2022-09-13	Limbarda crithmoides isolate BPTPS107 voucher LISE:96429 chloroplast, complete genome
					Plucheinae	Pluchea	Pluchea indica	175518	NC_038194	152298	2018-08-03	2018-08-03	Pluchea indica chloroplast, complete genome
				Madieae	Madiinae	Achyrachaena	Achyrachaena mollis	149405	NC_036504	150468	2017-12-18	2017-12-18	Achyrachaena mollis chloroplast, complete genome
				Millerieae		Galinsoga	Galinsoga parviflora	176602	NC_046787	151811	2020-04-10	2020-04-10	Galinsoga parviflora voucher GPARV20171209 chloroplast, complete genome
							Galinsoga quadriradiata	183030	NC_031853	151917	2016-12-05	2016-12-06	Galinsoga quadriradiata voucher GQUAD20160711 chloroplast, complete genome
						Guizotia	Guizotia abyssinica	4230	NC_010601	151762	2008-04-15	2010-10-21	Guizotia abyssinica chloroplast, complete genome
						Sigesbeckia	Sigesbeckia orientalis	185191	NC_053700	151821	2021-03-26	2021-03-26	Sigesbeckia orientalis chloroplast, complete genome
				Senecioneae	Senecioninae	Crassocephalum	Crassocephalum crepidioides	189211	NC_057993	150596	2021-09-30	2021-10-01	Crassocephalum crepidioides chloroplast, complete genome
						Dendrosenecio	Dendrosenecio battiscombei	717594	NC_036833	150556	2018-02-06	2018-02-06	Dendrosenecio battiscombei chloroplast, complete genome
							Dendrosenecio brassiciformis	1783558	NC_037960	150551	2018-07-05	2018-07-05	Dendrosenecio brassiciformis chloroplast, complete genome
							Dendrosenecio cheranganiensis	109558	NC_037956	150606	2018-07-05	2018-07-05	Dendrosenecio cheranganiensis chloroplast, complete genome
							Dendrosenecio elgonensis	2211417	NC_058824	150551	2021-11-03	2021-11-04	Dendrosenecio elgonensis voucher J9 chloroplast, complete genome
							Dendrosenecio johnstonii	462407	NC_037959	150607	2018-07-05	2018-07-05	Dendrosenecio johnstonii chloroplast, complete genome
							Dendrosenecio keniensis	2045231	NC_036832	150548	2018-02-06	2018-02-06	Dendrosenecio keniensis chloroplast, complete genome
							Dendrosenecio keniodendron	2045230	NC_036831	150555	2018-02-06	2018-02-06	Dendrosenecio keniodendron chloroplast, complete genome
							Dendrosenecio kilimanjari	109559	NC_037957	150593	2018-07-05	2018-07-05	Dendrosenecio kilimanjari chloroplast, complete genome
							Dendrosenecio meruensis	2211419	NC_037958	150587	2018-07-05	2018-07-05	Dendrosenecio meruensis chloroplast, complete genome
						Emilia	Emilia sonchifolia	415160	NC_058645	151474	2021-11-06	2021-11-07	Emilia sonchifolia voucher T. Y. Siu 668 chloroplast, complete genome
						Gynura	Gynura cusimbua	1535311	NC_056914	156684	2021-08-31	2021-09-01	Gynura cusimbua chloroplast, complete genome
							Gynura japonica	1604314	NC_063580	151023	2022-06-03	2022-06-03	Gynura japonica chloroplast, complete genome
						Jacobaea	Jacobaea maritima	252537	NC_061967	153857	2022-04-04	2022-04-05	Jacobaea maritima chloroplast, complete genome
							Jacobaea vulgaris	98722	NC_015543	150689	2011-06-02	2011-06-02	Jacobaea vulgaris chloroplast, complete genome
						Paracalia	Paracalia jungioides	904455	NC_062449	151014	2022-04-12	2022-04-12	Paracalia jungioides isolate SEN375 voucher B:DB43895 plastid, complete genome
							Paracalia pentamera	2936570	NC_063116	151139	2022-05-07	2022-05-16	Paracalia pentamera isolate SEN389 voucher B:DB40913 plastid, complete genome
						Pericallis	Pericallis hybrida	652132	NC_031898	151267	2016-11-14	2016-11-14	Pericallis hybrida chloroplast, complete genome
						Senecio	Senecio vulgaris	76276	NC_046693	150806	2020-04-10	2020-04-10	Senecio vulgaris voucher SVULG20171209 chloroplast, complete genome
					Tussilagininae	Aequatorium	Aequatorium jamesonii	2931372	NC_062445	151015	2022-04-12	2022-04-12	Aequatorium jamesonii isolate SEN195 voucher B:DB38638 plastid, complete genome
						Farfugium	Farfugium japonicum	186951	NC_053388	151222	2021-03-25	2021-03-26	Farfugium japonicum chloroplast, complete genome
						Gynoxys	Gynoxys baccharoides	2931373	NC_062442	151071	2022-04-12	2022-04-12	Gynoxys baccharoides isolate SEN190 voucher B:DB38633 plastid, complete genome
							Gynoxys ignaciana	2931374	NC_062450	150979	2022-04-12	2022-04-12	Gynoxys ignaciana isolate SEN324 voucher B:DB38767 plastid, complete genome
							Gynoxys longifolia	2931375	NC_062443	150998	2022-04-12	2022-04-12	Gynoxys longifolia isolate SEN122 voucher B:DB38565 plastid, complete genome
							Gynoxys violacea	2931376	NC_062441	151006	2022-04-12	2022-04-12	Gynoxys violacea isolate SEN337 voucher B:DB38780 plastid, complete genome
						Ligularia	Ligularia fischeri	186954	NC_039352	151193	2018-09-19	2018-09-19	Ligularia fischeri chloroplast, complete genome
							Ligularia hodgsonii	186955	NC_039381	151136	2018-10-03	2018-10-03	Ligularia hodgsonii chloroplast, complete genome
							Ligularia intermedia	711536	NC_039382	151152	2018-09-25	2018-09-25	Ligularia intermedia chloroplast, complete genome
							Ligularia jaluensis	1798769	NC_039383	151148	2018-10-03	2018-10-03	Ligularia jaluensis chloroplast, complete genome
							Ligularia mongolica	2291087	NC_039384	151118	2018-09-25	2018-09-25	Ligularia mongolica chloroplast, complete genome
							Ligularia stenocephala	189220	NC_056964	151158	2021-08-31	2021-09-01	Ligularia stenocephala chloroplast, complete genome
							Ligularia veitchiana	262729	NC_039385	151253	2018-09-25	2018-09-25	Ligularia veitchiana chloroplast, complete genome
							Ligularia virgaurea	186957	NC_052864	151185	2021-02-09	2021-02-10	Ligularia virgaurea chloroplast, complete genome
						Nordenstamia	Nordenstamia cajamarcensis	2931377	NC_062446	150907	2022-04-12	2022-04-12	Nordenstamia cajamarcensis isolate SEN183 voucher B:DB38626 plastid, complete genome
							Nordenstamia kingii	462474	NC_062447	150891	2022-04-12	2022-04-12	Nordenstamia kingii isolate SEN321 voucher B:DB38764 plastid, complete genome
						Paragynoxys	Paragynoxys martingrantii	2931378	NC_062448	150996	2022-04-12	2022-04-12	Paragynoxys martingrantii isolate SEN376 voucher B:DB43896 plastid, complete genome
							Paragynoxys venezuelae	2894491	NC_062444	150927	2022-04-12	2022-04-12	Paragynoxys venezuelae isolate SEN382 voucher B:DB43902 plastid, complete genome
						Petasites	Petasites japonicus	186965	NC_056924	150406	2021-08-31	2021-09-01	Petasites japonicus chloroplast, complete genome
						Sinosenecio	Sinosenecio albonervius	1045037	NC_061767	151224	2022-03-31	2022-03-31	Sinosenecio albonervius chloroplast, complete genome
							Sinosenecio jishouensis	1798790	NC_057061	151257	2021-08-31	2022-09-07	Sinosenecio jishouensis chloroplast, complete genome
							Sinosenecio oldhamianus	186970	NC_057622	150926	2021-09-09	2022-09-07	Sinosenecio oldhamianus chloroplast, complete genome
						Syneilesis	Syneilesis aconitifolia	186972	NC_061374	150773	2022-03-11	2022-03-13	Syneilesis aconitifolia voucher ESK21-613 chloroplast, complete genome
				Tageteae		Tagetes	Tagetes erecta	13708	NC_045211	152056	2019-11-25	2019-11-25	Tagetes erecta chloroplast, complete genome
							Tagetes lemmonii	2907121	NC_061912	151893	2022-04-04	2022-04-05	Tagetes lemmonii chloroplast, complete genome
							Tagetes minuta	169607	NC_065038	151895	2022-08-03	2022-08-03	Tagetes minuta chloroplast, complete genome
			Barnadesioideae			Chuquiraga	Chuquiraga oblongifolia	565441	NC_050158	151953	2020-08-17	2020-08-17	Chuquiraga oblongifolia plastid, complete genome
							Chuquiraga oppositifolia	171763	NC_050159	153469	2020-08-17	2020-08-17	Chuquiraga oppositifolia plastid, complete genome
							Chuquiraga rotundifolia	171880	NC_051500	151444	2020-11-22	2020-11-22	Chuquiraga rotundifolia plastid, complete genome
						Doniophyton	Doniophyton anomalum	41570	NC_048450	150547	2020-06-01	2020-06-01	Doniophyton anomalum chloroplast, complete genome
						Fulcaldea	Fulcaldea stuessyi	1080004	NC_050043	155571	2020-08-03	2020-08-03	Fulcaldea stuessyi plastid, complete genome
						Schlechtendalia	Schlechtendalia luzulifolia	41633	NC_051501	159200	2020-11-22	2020-11-22	Schlechtendalia luzulifolia plastid, complete genome
			Carduoideae	Cardueae	Arctiinae	Arctium	Arctium lappa	4217	NC_042724	152708	2019-06-25	2019-06-25	Arctium lappa voucher RW741 chloroplast, complete genome
					Carduinae	Carduus	Carduus acanthoides	416131	NC_053725	152617	2021-03-26	2021-03-26	Carduus acanthoides chloroplast, complete genome
							Carduus crispus	324586	NC_053726	152342	2021-03-26	2021-03-26	Carduus crispus chloroplast, complete genome
							Carduus tenuiflorus	196703	NC_053727	152426	2021-03-26	2021-03-26	Carduus tenuiflorus chloroplast, complete genome
						Cirsium	Cirsium arvense	41550	NC_036965	152855	2018-02-22	2018-02-22	Cirsium arvense plastid, complete genome
							Cirsium eriophorum	688286	NC_036966	152557	2018-02-22	2018-02-22	Cirsium eriophorum plastid, complete genome
							Cirsium japonicum	516546	NC_053767	152602	2021-03-26	2021-03-26	Cirsium japonicum chloroplast, complete genome
							Cirsium japonicum	2039307	NC_050046	152342	2020-08-03	2020-08-03	Cirsium japonicum var. spinosissimum chloroplast, complete genome
							Cirsium rhinoceros	2595066	NC_044423	152576	2019-09-06	2019-09-06	Cirsium rhinoceros chloroplast, complete genome
							Cirsium setidens	859427	NC_063550	152565	2022-06-03	2022-06-03	Cirsium setidens voucher TKMII-10-4 chloroplast, complete genome
							Cirsium setosum	576424	NC_052868	152403	2021-02-09	2021-02-10	Cirsium setosum chloroplast, complete genome
							Cirsium vulgare	92907	NC_036967	152567	2018-02-22	2018-02-22	Cirsium vulgare plastid, complete genome
						Cynara	Cynara baetica	293558	NC_028005	152548	2015-10-08	2015-10-08	Cynara baetica chloroplast, complete genome
							Cynara cardunculus	4265	NC_066017	152529	2022-09-13	2022-09-13	Cynara cardunculus isolate BPTPS064 voucher LISE:96391 chloroplast, complete genome
							Cynara cornigera	157702	NC_028006	152550	2015-10-08	2015-10-08	Cynara cornigera chloroplast, complete genome
							Cynara humilis	41561	NC_027113	152585	2015-05-14	2015-05-14	Cynara humilis chloroplast, complete genome
						Silybum	Silybum marianum	92921	NC_028027	153202	2015-10-08	2015-10-08	Silybum marianum voucher SMAR20150709 chloroplast, complete genome
					Carlininae	Atractylodes	Atractylodes carlinoides	555822	NC_057124	152294	2021-08-31	2021-09-01	Atractylodes carlinoides chloroplast, complete genome
							Atractylodes chinensis	69404	NC_037484	153258	2018-04-24	2018-04-24	Atractylodes chinensis chloroplast, complete genome
							Atractylodes japonica	2547412	NC_056949	153208	2021-08-31	2021-09-01	Atractylodes japonica chloroplast, complete genome
							Atractylodes koreana	69405	NC_056987	153232	2021-08-31	2021-09-01	Atractylodes koreana chloroplast, complete genome
							Atractylodes lancea	41486	NC_037483	153201	2018-04-24	2018-04-24	Atractylodes lancea chloroplast, complete genome
							Atractylodes macrocephala	265785	NC_044671	153256	2019-09-21	2019-09-21	Atractylodes macrocephala chloroplast, complete genome
						Carlina	Carlina acaulis	538471	NC_063929	153206	2022-06-03	2022-06-03	Carlina acaulis chloroplast, complete genome
						Tugarinovia	Tugarinovia mongolica	313552	NC_057258	153475	2021-08-31	2021-09-01	Tugarinovia mongolica chloroplast, complete genome
					Centaureinae	Carthamus	Carthamus tinctorius	4222	NC_030783	153114	2016-08-16	2016-08-16	Carthamus tinctorius chloroplast, complete genome
						Centaurea	Centaurea cyanus	41522	NC_066898	152433	2022-10-09	2022-10-09	Centaurea cyanus chloroplast, complete genome
							Centaurea diffusa	124929	NC_024286	152559	2014-06-11	2014-06-11	Centaurea diffusa chloroplast, complete genome
					Onopordinae	Synurus	Synurus deltoides	41648	NC_046830	152606	2020-04-10	2020-04-10	Synurus deltoides chloroplast, complete genome
						Xanthopappus	Xanthopappus subacaulis	324598	NC_063322	153297	2022-05-25	2022-05-26	Xanthopappus subacaulis chloroplast, complete genome
					Saussureinae	Saussurea	Saussurea albifolia	2931379	NC_062456	152435	2022-04-12	2022-04-12	Saussurea albifolia chloroplast, complete genome
							Saussurea calcicola	2919320	NC_061397	152503	2022-03-11	2022-03-13	Saussurea calcicola chloroplast, complete genome
							Saussurea chabyoungsanica	1939643	NC_036677	152446	2018-01-18	2018-01-18	Saussurea chabyoungsanica chloroplast, complete genome
							Saussurea delavayi	378318	NC_044733	152254	2019-09-21	2019-09-21	Saussurea delavayi chloroplast, complete genome
							Saussurea diamantiaca	2931669	NC_062692	173114	2022-04-22	2022-05-16	Saussurea diamantiaca chloroplast, complete genome
							Saussurea durgae	2596705	NC_044735	152506	2019-09-21	2019-09-21	Saussurea durgae chloroplast, complete genome
							Saussurea hookeri	238943	NC_044739	152461	2019-09-21	2019-09-21	Saussurea hookeri chloroplast, complete genome
							Saussurea inversa	2739505	NC_050977	152102	2020-10-27	2020-10-27	Saussurea inversa chloroplast, complete genome
							Saussurea involucrata	200489	NC_029465	152490	2016-03-01	2016-03-01	Saussurea involucrata voucher 408 chloroplast, complete genome
							Saussurea japonica	254911	NC_044738	152612	2019-09-21	2019-09-21	Saussurea japonica chloroplast, complete genome
							Saussurea kingii	238946	NC_044736	152444	2019-09-21	2019-09-21	Saussurea kingii chloroplast, complete genome
							Saussurea leontodontoides	378327	NC_044734	152387	2019-09-21	2019-09-21	Saussurea leontodontoides chloroplast, complete genome
							Saussurea lhozhagensis	2596706	NC_044729	152527	2019-09-21	2019-09-21	Saussurea lhozhagensis chloroplast, complete genome
							Saussurea medusa	137893	NC_052846	152500	2021-02-09	2021-02-10	Saussurea medusa chloroplast, complete genome
							Saussurea obvallata	238948	NC_044726	152540	2019-09-21	2019-09-21	Saussurea obvallata chloroplast, complete genome
							Saussurea oligocephala	2980205	NC_067031	152567	2022-10-09	2022-10-09	Saussurea oligocephala chloroplast, complete genome
							Saussurea polylepis	2056418	NC_036490	152488	2017-12-18	2017-12-18	Saussurea polylepis chloroplast, complete genome
							Saussurea przewalskii	137894	NC_044732	152658	2019-09-21	2019-09-21	Saussurea przewalskii chloroplast, complete genome
							Saussurea pseudoleucoma	2596707	NC_044728	152412	2019-09-21	2019-09-21	Saussurea pseudoleucoma chloroplast, complete genome
							Saussurea pubifolia	254922	NC_044727	152622	2019-09-21	2019-09-21	Saussurea pubifolia chloroplast, complete genome
							Saussurea salicifolia	446849	NC_057621	152584	2021-09-09	2021-09-10	Saussurea salicifolia chloroplast, complete genome
							Saussurea salwinensis	254923	NC_044731	152382	2019-09-21	2019-09-21	Saussurea salwinensis chloroplast, complete genome
							Saussurea talungensis	2834869	NC_058276	152355	2021-10-25	2021-10-26	Saussurea talungensis chloroplast, complete genome
							Saussurea tridactyla	947918	NC_044730	151474	2019-09-21	2019-09-21	Saussurea tridactyla chloroplast, complete genome
							Saussurea tsoongii	2596708	NC_044737	152501	2019-09-21	2019-09-21	Saussurea tsoongii chloroplast, complete genome
							Saussurea wettsteiniana	254927	NC_057001	152631	2021-08-31	2021-09-01	Saussurea wettsteiniana chloroplast, complete genome
			Cichorioideae	Cichorieae	Cichoriinae	Cichorium	Cichorium intybus	13427	NC_043842	152975	2019-07-22	2019-07-22	Cichorium intybus chloroplast, complete genome
					Crepidinae	Crepidiastrum	Crepidiastrum lanceolatum	77555	NC_046512	152748	2020-03-26	2020-03-26	Crepidiastrum lanceolatum chloroplast, complete genome
							Crepidiastrum sonchifolium	77563	NC_046513	152603	2020-03-26	2020-03-26	Crepidiastrum sonchifolium chloroplast, complete genome
							Youngia denticulata	268114	NC_042149	152689	2019-05-12	2019-05-12	Youngia denticulata voucher GCU:GCU160105726 chloroplast, complete genome
						Crepis	Crepis rigescens	2902004	NC_061360	151330	2022-03-11	2022-03-13	Crepis rigescens chloroplast, complete genome
						Ixeris	Ixeris polycephala	502135	NC_046514	152776	2020-03-26	2020-03-26	Ixeris polycephala chloroplast, complete genome
							Ixeris repens	520761	NC_057108	153017	2021-08-31	2021-09-01	Ixeris repens chloroplast, complete genome
						Lapsanastrum	Lapsanastrum humile	2710671	NC_046515	152582	2020-03-26	2020-03-26	Lapsanastrum humile chloroplast, complete genome
						Stebbinsia	Stebbinsia umbrella	996393	NC_051973	152462	2020-12-10	2020-12-11	Stebbinsia umbrella voucher ZJW3542 chloroplast, complete genome
						Taraxacum	Taraxacum amplum	1220049	NC_031816	151349	2016-11-14	2016-11-14	Taraxacum amplum isolate A978 chloroplast, complete genome
							Taraxacum brevicorniculatum	1262544	NC_032056	151282	2016-12-07	2016-12-07	Taraxacum brevicorniculatum chloroplast, complete genome
							Taraxacum coreanum	1041103	NC_059768	151451	2022-01-04	2022-01-05	Taraxacum coreanum chloroplast, complete genome
							Taraxacum erythrospermum	268104	NC_059769	151173	2022-01-04	2022-01-05	Taraxacum erythrospermum chloroplast, complete genome
							Taraxacum hallaisanense	2803980	NC_057107	151554	2021-08-31	2021-09-01	Taraxacum hallaisanense chloroplast, complete genome
							Taraxacum kok-saghyz	333970	NC_032057	151338	2016-12-07	2016-12-07	Taraxacum kok-saghyz chloroplast, complete genome
							Taraxacum mongolicum	90037	NC_031396	151451	2016-10-13	2016-10-13	Taraxacum mongolicum chloroplast, complete genome
							Taraxacum obtusifrons	1220052	NC_031815	151322	2016-11-14	2016-11-14	Taraxacum obtusifrons isolate O978 chloroplast, complete genome
							Taraxacum officinale	50225	NC_030772	151324	2016-08-16	2016-08-16	Taraxacum officinale chloroplast, complete genome
							Taraxacum platycarpum	170727	NC_031395	151307	2016-10-13	2016-10-13	Taraxacum platycarpum chloroplast, complete genome
						Youngia	Youngia gracilipes	1325994	NC_062824	152811	2022-04-27	2022-05-15	Youngia gracilipes chloroplast, complete genome
							Youngia japonica	89039	NC_046516	152540	2020-03-26	2020-03-26	Youngia japonica chloroplast, complete genome
					Hyoseridinae	Launaea	Launaea arborescens	43199	NC_060827	154086	2022-02-11	2022-02-12	Launaea arborescens chloroplast, complete genome
							Launaea nudicaulis	43200	NC_060828	153119	2022-02-11	2022-02-12	Launaea nudicaulis chloroplast, complete genome
						Reichardia	Reichardia albanica	2026605	NC_065994	152067	2022-09-13	2022-09-13	Reichardia albanica chloroplast, complete genome
							Reichardia crystallina	381726	NC_061765	152620	2022-03-31	2022-03-31	Reichardia crystallina chloroplast, complete genome
							Reichardia famarae	2927083	NC_062407	152652	2022-04-12	2022-04-12	Reichardia famarae chloroplast, complete genome
							Reichardia gaditana	1940807	NC_065993	152621	2022-09-13	2022-09-13	Reichardia gaditana chloroplast, complete genome
							Reichardia intermedia	268088	NC_065992	152345	2022-09-13	2022-09-13	Reichardia intermedia chloroplast, complete genome
							Reichardia ligulata	43206	NC_051919	152620	2020-12-10	2020-12-11	Reichardia ligulata chloroplast, complete genome
							Reichardia picroides	43207	NC_062408	152358	2022-04-12	2022-04-12	Reichardia picroides chloroplast, complete genome
							Reichardia tingitana	43208	NC_065991	152623	2022-09-13	2022-09-13	Reichardia tingitana chloroplast, complete genome
						Sonchus	Dendroseris berteroana	381720	NC_051923	152199	2020-12-10	2020-12-11	Dendroseris berteroana chloroplast, complete genome
							Dendroseris litoralis	159709	NC_051922	152263	2020-12-10	2020-12-11	Dendroseris litoralis chloroplast, complete genome
							Dendroseris macrantha	2913491	NC_051924	152263	2020-12-10	2020-12-11	Dendroseris macrantha chloroplast, complete genome
							Dendroseris marginata	122535	NC_051925	152261	2020-12-10	2020-12-11	Dendroseris marginata chloroplast, complete genome
							Dendroseris micrantha	381721	NC_051921	152327	2020-12-10	2020-12-11	Dendroseris micrantha chloroplast, complete genome
							Dendroseris pinnata	396809	NC_051926	152290	2020-12-10	2020-12-11	Dendroseris pinnata chloroplast, complete genome
							Dendroseris pruinata	381722	NC_051920	152348	2020-12-10	2020-12-11	Dendroseris pruinata chloroplast, complete genome
							Sonchus acaulis	50191	NC_042382	152071	2019-06-06	2019-06-06	Sonchus acaulis chloroplast, complete genome
							Sonchus arvensis	50192	NC_054161	151967	2021-04-15	2021-04-18	Sonchus arvensis chloroplast, complete genome
							Sonchus asper	50193	NC_048510	151849	2020-06-01	2020-06-01	Sonchus asper isolate VIL-1 chloroplast, complete genome
							Sonchus boulosii	2507418	NC_042244	152016	2019-05-12	2019-05-12	Sonchus boulosii chloroplast, complete genome
							Sonchus brachyotus	381730	NC_058614	152144	2021-11-03	2021-11-04	Sonchus brachyotus chloroplast, complete genome
							Sonchus bupleuroides	50217	NC_063469	152350	2022-06-03	2022-06-03	Sonchus bupleuroides isolate SB2785v3 chloroplast, complete genome
							Sonchus canariensis	50196	NC_042381	152075	2019-06-06	2019-06-06	Sonchus canariensis chloroplast, complete genome
							Sonchus fragilis	381732	NC_063468	152363	2022-06-03	2022-06-03	Sonchus fragilis isolate D-37 chloroplast, complete genome
							Sonchus fruticosus	50200	NC_062135	152060	2022-04-04	2022-04-05	Sonchus fruticosus chloroplast, complete genome
							Sonchus grandifolius	43192	NC_063467	152254	2022-06-03	2022-06-03	Sonchus grandifolius chloroplast, complete genome
							Sonchus masguindalii	381733	NC_063466	152392	2022-06-03	2022-06-03	Sonchus masguindalii chloroplast, complete genome
							Sonchus megalocarpus	255582	NC_063465	152246	2022-06-03	2022-06-03	Sonchus megalocarpus isolate PCH18005-2 chloroplast, complete genome
							Sonchus novae-zelandiae	43194	NC_063464	152443	2022-06-03	2022-06-03	Sonchus novae-zelandiae chloroplast, complete genome
							Sonchus oleraceus	50207	NC_048452	151849	2020-06-01	2020-06-01	Sonchus oleraceus chloroplast, complete genome
							Sonchus pinnatus	50212	NC_062136	152410	2022-04-04	2022-04-05	Sonchus pinnatus chloroplast, complete genome
							Sonchus pustulatus	381736	NC_063463	152027	2022-06-03	2022-06-03	Sonchus pustulatus isolate KAN-12 chloroplast, complete genome
							Sonchus tenerrimus	255578	NC_063462	151923	2022-06-03	2022-06-03	Sonchus tenerrimus isolate GNL4/15 chloroplast, complete genome
							Sonchus webbii	43197	NC_042383	152194	2019-06-06	2019-06-06	Sonchus webbii chloroplast, complete genome
					Hypochaeridinae	Hypochaeris	Hypochaeris radicata	58656	NC_044795	151330	2019-09-21	2019-09-21	Hypochaeris radicata chloroplast, complete genome
						Prenanthes	Prenanthes purpurea	43204	NC_066794	152820	2022-10-03	2022-10-03	Prenanthes purpurea chloroplast, complete genome
					Lactucinae	Astartoseris	Astartoseris triquetra	1941389	NC_066723	152990	2022-10-03	2022-10-03	Astartoseris triquetra chloroplast, complete genome
						Cicerbita	Cicerbita alpina	75961	NC_066724	149394	2022-10-03	2022-10-03	Cicerbita alpina chloroplast, complete genome
							Cicerbita auriculiformis	1400691	NC_066725	152618	2022-10-03	2022-10-03	Cicerbita auriculiformis chloroplast, complete genome
							Cicerbita azurea	1400654	NC_066726	152764	2022-10-03	2022-10-03	Cicerbita azurea chloroplast, complete genome
							Cicerbita cyprica	2967312	NC_066727	152742	2022-10-03	2022-10-03	Cicerbita cyprica chloroplast, complete genome
							Cicerbita rechingeriana	2967313	NC_066772	152701	2022-10-03	2022-10-03	Cicerbita rechingeriana chloroplast, complete genome
						Faberia	Faberia sinensis	1400658	NC_066728	152858	2022-10-03	2022-10-03	Faberia sinensis chloroplast, complete genome
						Lactuca	Lactuca aculeata	75946	NC_066729	152764	2022-10-03	2022-10-03	Lactuca aculeata chloroplast, complete genome
							Lactuca adenophora	2768789	NC_066730	152366	2022-10-03	2022-10-03	Lactuca adenophora chloroplast, complete genome
							Lactuca alatipes	2967314	NC_066774	152263	2022-10-03	2022-10-03	Lactuca alatipes chloroplast, complete genome
							Lactuca altaica	75945	NC_066731	152760	2022-10-03	2022-10-03	Lactuca altaica chloroplast, complete genome
							Lactuca biennis	883013	NC_066732	152603	2022-10-03	2022-10-03	Lactuca biennis chloroplast, complete genome
							Lactuca boissieri	2768790	NC_066733	152381	2022-10-03	2022-10-03	Lactuca boissieri chloroplast, complete genome
							Lactuca bourgaei	1941371	NC_066734	152450	2022-10-03	2022-10-03	Lactuca bourgaei chloroplast, complete genome
							Lactuca brachyrrhyncha	2259159	NC_066735	152641	2022-10-03	2022-10-03	Lactuca brachyrrhyncha chloroplast, complete genome
							Lactuca canadensis	527214	NC_066736	152583	2022-10-03	2022-10-03	Lactuca canadensis chloroplast, complete genome
							Lactuca crambifolia	2768791	NC_066737	152599	2022-10-03	2022-10-03	Lactuca crambifolia chloroplast, complete genome
							Lactuca dissecta	509701	NC_066775	152415	2022-10-03	2022-10-03	Lactuca dissecta chloroplast, complete genome
							Lactuca dolichophylla	687670	NC_066738	152076	2022-10-03	2022-10-03	Lactuca dolichophylla chloroplast, complete genome
							Lactuca dumicola	2967303	NC_066776	152911	2022-10-03	2022-10-03	Lactuca dumicola chloroplast, complete genome
							Lactuca floridana	883014	NC_066739	152324	2022-10-03	2022-10-03	Lactuca floridana chloroplast, complete genome
							Lactuca formosana	687679	NC_066740	152773	2022-10-03	2022-10-03	Lactuca formosana chloroplast, complete genome
							Lactuca georgica	1941373	NC_066741	152731	2022-10-03	2022-10-03	Lactuca georgica chloroplast, complete genome
							Lactuca glandulifera	2967316	NC_066777	152560	2022-10-03	2022-10-03	Lactuca glandulifera chloroplast, complete genome
							Lactuca glareosa	1941374	NC_066742	152370	2022-10-03	2022-10-03	Lactuca glareosa chloroplast, complete genome
							Lactuca glauciifolia	1941375	NC_066743	152547	2022-10-03	2022-10-03	Lactuca glauciifolia chloroplast, complete genome
							Lactuca graminifolia	883015	NC_066744	152641	2022-10-03	2022-10-03	Lactuca graminifolia chloroplast, complete genome
							Lactuca hirsuta	883011	NC_066778	152600	2022-10-03	2022-10-03	Lactuca hirsuta chloroplast, complete genome
							Lactuca homblei	2805359	NC_066779	152747	2022-10-03	2022-10-03	Lactuca homblei chloroplast, complete genome
							Lactuca imbricata	2967317	NC_066780	152637	2022-10-03	2022-10-03	Lactuca imbricata chloroplast, complete genome
							Lactuca indica	75953	NC_066745	152767	2022-10-03	2022-10-03	Lactuca indica chloroplast, complete genome
							Lactuca inermis	1400661	NC_066746	152269	2022-10-03	2022-10-03	Lactuca inermis chloroplast, complete genome
							Lactuca intricata	1941377	NC_066781	152436	2022-10-03	2022-10-03	Lactuca intricata chloroplast, complete genome
							Lactuca lasiorhiza	1941378	NC_066747	152746	2022-10-03	2022-10-03	Lactuca lasiorhiza chloroplast, complete genome
							Lactuca longespicata	2967318	NC_066782	152617	2022-10-03	2022-10-03	Lactuca longespicata chloroplast, complete genome
							Lactuca ludoviciana	1552228	NC_066748	152626	2022-10-03	2022-10-03	Lactuca ludoviciana chloroplast, complete genome
							Lactuca mulgedioides	2768799	NC_066783	152386	2022-10-03	2022-10-03	Lactuca mulgedioides chloroplast, complete genome
							Lactuca mwinilungensis	2967319	NC_066784	152660	2022-10-03	2022-10-03	Lactuca mwinilungensis chloroplast, complete genome
							Lactuca oblongifolia	1635301	NC_066749	152561	2022-10-03	2022-10-03	Lactuca oblongifolia chloroplast, complete genome
							Lactuca orientalis	1400689	NC_066785	152289	2022-10-03	2022-10-03	Lactuca orientalis chloroplast, complete genome
							Lactuca palmensis	2052489	NC_066750	152510	2022-10-03	2022-10-03	Lactuca palmensis chloroplast, complete genome
							Lactuca paradoxa	1941381	NC_066751	152700	2022-10-03	2022-10-03	Lactuca paradoxa chloroplast, complete genome
							Lactuca perennis	43195	NC_066752	152374	2022-10-03	2022-10-03	Lactuca perennis chloroplast, complete genome
							Lactuca picridiformis	1941382	NC_066753	152679	2022-10-03	2022-10-03	Lactuca picridiformis chloroplast, complete genome
							Lactuca plumieri	1941383	NC_066754	152274	2022-10-03	2022-10-03	Lactuca plumieri chloroplast, complete genome
							Lactuca praecox	1941384	NC_066786	152621	2022-10-03	2022-10-03	Lactuca praecox chloroplast, complete genome
							Lactuca praevia	2967320	NC_066787	152781	2022-10-03	2022-10-03	Lactuca praevia chloroplast, complete genome
							Lactuca quercina	75949	NC_066755	152676	2022-10-03	2022-10-03	Lactuca quercina chloroplast, complete genome
							Lactuca racemosa	2259161	NC_066788	152460	2022-10-03	2022-10-03	Lactuca racemosa chloroplast, complete genome
							Lactuca raddeana	1400687	NC_056380	152339	2021-06-19	2021-06-20	Lactuca raddeana chloroplast, complete genome
							Lactuca reviersii	2967321	NC_066773	152947	2022-10-03	2022-10-03	Lactuca reviersii chloroplast, complete genome
							Lactuca saligna	75948	NC_066756	152807	2022-10-03	2022-10-03	Lactuca saligna chloroplast, complete genome
							Lactuca sativa	1049370	NC_061693	152745	2022-03-31	2022-03-31	Lactuca sativa var. angustana chloroplast, complete genome
							Lactuca sativa	4236	NC_007578	152765	2005-11-08	2009-04-15	Lactuca sativa chloroplast, complete genome
							Lactuca scarioloides	2768802	NC_066757	152684	2022-10-03	2022-10-03	Lactuca scarioloides chloroplast, complete genome
							Lactuca schweinfurthii	2967322	NC_066789	152610	2022-10-03	2022-10-03	Lactuca schweinfurthii chloroplast, complete genome
							Lactuca serriola	75943	NC_066758	152730	2022-10-03	2022-10-03	Lactuca serriola chloroplast, complete genome
							Lactuca setosa	1941387	NC_066759	152754	2022-10-03	2022-10-03	Lactuca setosa chloroplast, complete genome
							Lactuca sibirica	75950	NC_066760	152586	2022-10-03	2022-10-03	Lactuca sibirica chloroplast, complete genome
							Lactuca tatarica	75952	NC_058613	152401	2021-11-03	2021-11-04	Lactuca tatarica chloroplast, complete genome
							Lactuca tenerrima	75956	NC_066761	152621	2022-10-03	2022-10-03	Lactuca tenerrima chloroplast, complete genome
							Lactuca tetrantha	1941388	NC_066762	152656	2022-10-03	2022-10-03	Lactuca tetrantha chloroplast, complete genome
							Lactuca triangulata	2977607	NC_066763	152633	2022-10-03	2022-10-03	Lactuca triangulata chloroplast, complete genome
							Lactuca tysonii	2967323	NC_066790	152361	2022-10-03	2022-10-03	Lactuca tysonii chloroplast, complete genome
							Lactuca undulata	1400663	NC_066764	152340	2022-10-03	2022-10-03	Lactuca undulata chloroplast, complete genome
							Lactuca variabilis	1941391	NC_066791	152355	2022-10-03	2022-10-03	Lactuca variabilis chloroplast, complete genome
							Lactuca viminea	75951	NC_066792	152823	2022-10-03	2022-10-03	Lactuca viminea chloroplast, complete genome
						Melanoseris	Melanoseris decipiens	1941396	NC_066793	152474	2022-10-03	2022-10-03	Melanoseris decipiens chloroplast, complete genome
						Notoseris	Notoseris macilenta	1442804	NC_066766	152174	2022-10-03	2022-10-03	Notoseris macilenta chloroplast, complete genome
							Notoseris triflora	1400671	NC_066767	152225	2022-10-03	2022-10-03	Notoseris triflora chloroplast, complete genome
						Paraprenanthes	Paraprenanthes diversifolia	1400673	NC_066768	152288	2022-10-03	2022-10-03	Paraprenanthes diversifolia chloroplast, complete genome
							Paraprenanthes melanantha	1400668	NC_066769	152183	2022-10-03	2022-10-03	Paraprenanthes melanantha chloroplast, complete genome
							Paraprenanthes sororia	1442805	NC_066770	152307	2022-10-03	2022-10-03	Paraprenanthes sororia chloroplast, complete genome
							Paraprenanthes yunnanensis	687675	NC_066771	152200	2022-10-03	2022-10-03	Paraprenanthes yunnanensis chloroplast, complete genome
			Mutisioideae	Mutisieae		Gerbera	Gerbera jamesonii	13547	NC_046760	151898	2020-04-10	2020-04-10	Gerbera jamesonii chloroplast, complete genome
			Pertyoideae	Pertyeae		Ainsliaea	Ainsliaea latifolia	418267	NC_056135	152812	2021-06-19	2021-06-20	Ainsliaea latifolia chloroplast, complete genome
						Myripnois	Myripnois dioica	130281	NC_058225	153793	2021-10-25	2021-10-26	Myripnois dioica chloroplast, complete genome
						Pertya	Pertya multiflora	2792291	NC_054328	153396	2021-04-15	2021-04-18	Pertya multiflora chloroplast, complete genome
							Pertya phylicoides	130296	NC_057464	153379	2021-09-09	2021-09-10	Pertya phylicoides plastid, complete genome
			Vernonioideae	Vernonieae	Elephantopinae	Elephantopus	Elephantopus scaber	396369	NC_061907	152375	2022-04-04	2022-04-05	Elephantopus scaber chloroplast, complete genome
					Gymnantheminae	Gymnanthemum	Gymnanthemum amygdalinum	82755	NC_053851	153133	2021-03-26	2021-03-26	Gymnanthemum amygdalinum chloroplast, complete genome
			Wunderlichioideae	Hyalideae		Leucomeris	Leucomeris decora	927783	NC_057205	151491	2021-08-31	2021-12-29	Leucomeris decora chloroplast, complete genome
						Nouelia	Nouelia insignis	130285	NC_057206	151524	2021-08-31	2021-09-01	Nouelia insignis chloroplast, complete genome
		Campanulaceae				Adenophora	Adenophora divaricata	82271	NC_036221	176331	2017-11-04	2017-11-04	Adenophora divaricata chloroplast, complete genome
							Adenophora erecta	1049775	NC_036222	173324	2017-11-04	2017-11-04	Adenophora erecta chloroplast, complete genome
							Adenophora remotiflora	103991	NC_026999	171724	2015-05-05	2015-05-05	Adenophora remotiflora chloroplast, complete genome
							Adenophora stricta	82279	NC_036223	159759	2017-11-04	2017-11-04	Adenophora stricta chloroplast, complete genome
							Adenophora triphylla	187269	NC_040857	154223	2019-02-13	2019-08-20	Adenophora triphylla chloroplast, complete genome
						Apetahia	Apetahia longistigmata	360839	NC_035353	164283	2017-07-14	2017-07-14	Apetahia longistigmata plastid, complete genome
						Burmeistera	Burmeistera auriculata	434366	NC_035778	165772	2017-08-31	2017-08-31	Burmeistera auriculata voucher Muchhala 120 chloroplast, complete genome
							Burmeistera borjensis	434367	NC_035777	163961	2017-08-31	2017-08-31	Burmeistera borjensis voucher Muchhala 154 chloroplast, complete genome
							Burmeistera ceratocarpa	434368	NC_035776	165820	2017-08-31	2017-08-31	Burmeistera ceratocarpa voucher Muchhala 177 chloroplast, complete genome
							Burmeistera crispiloba	360843	NC_035775	165350	2017-08-31	2017-08-31	Burmeistera crispiloba voucher Muchhala 123 chloroplast, complete genome
							Burmeistera cyclostigmata	368664	NC_035774	165032	2017-08-31	2017-08-31	Burmeistera cyclostigmata voucher Muchhala 145 chloroplast, complete genome
							Burmeistera cylindrocarpa	434370	NC_035773	164865	2017-08-31	2017-08-31	Burmeistera cylindrocarpa voucher Muchhala 202 chloroplast, complete genome
							Burmeistera domingensis	368665	NC_035772	165547	2017-08-31	2017-08-31	Burmeistera domingensis voucher Muchhala 102 chloroplast, complete genome
							Burmeistera fuscoapicata	1902834	NC_035771	165222	2017-08-31	2017-08-31	Burmeistera fuscoapicata voucher Clark 12955 chloroplast, complete genome
							Burmeistera loejtnantii	1899343	NC_035770	165888	2017-08-31	2017-08-31	Burmeistera loejtnantii voucher F 2190436 chloroplast, complete genome
							Burmeistera lutosa	434373	NC_035769	165367	2017-08-31	2017-08-31	Burmeistera lutosa voucher Muchhala 133 chloroplast, complete genome
							Burmeistera oyacachensis	434375	NC_035768	164048	2017-08-31	2017-08-31	Burmeistera oyacachensis voucher Muchhala 171 chloroplast, complete genome
							Burmeistera parviflora	1582538	NC_035767	164989	2017-08-31	2017-08-31	Burmeistera parviflora voucher Lagomarsino 53 chloroplast, complete genome
							Burmeistera pirrensis	1899344	NC_035766	165353	2017-08-31	2017-08-31	Burmeistera pirrensis voucher Muchhala 491 chloroplast, complete genome
							Burmeistera resupinata	434377	NC_035765	166128	2017-08-31	2017-08-31	Burmeistera resupinata voucher Muchhala 223 chloroplast, complete genome
							Burmeistera rubrosepala	434379	NC_035764	165466	2017-08-31	2017-08-31	Burmeistera rubrosepala voucher Muchhala 220 chloroplast, complete genome
							Burmeistera smaragdi	434380	NC_035763	165288	2017-08-31	2017-08-31	Burmeistera smaragdi voucher Muchhala 205 chloroplast, complete genome
							Burmeistera sodiroana	434381	NC_035762	165511	2017-08-31	2017-08-31	Burmeistera sodiroana voucher Muchhala 115 chloroplast, complete genome
						Campanula	Campanula pallida	1241138	NC_063742	162272	2022-06-03	2022-06-03	Campanula pallida chloroplast, complete genome
							Campanula punctata	82282	NC_033337	169341	2017-01-18	2017-01-18	Campanula punctata plastid, complete genome
							Campanula takesimana	989334	NC_026203	169551	2015-01-21	2015-01-21	Campanula takesimana chloroplast, complete genome
							Campanula zangezura	440380	NC_057269	166331	2021-08-31	2021-09-01	Campanula zangezura chloroplast, complete genome
						Canarina	Canarina eminii	649672	NC_063744	164988	2022-06-03	2022-06-03	Canarina eminii chloroplast, complete genome
						Centropogon	Centropogon granulosus	434389	NC_035354	166198	2017-07-14	2017-07-14	Centropogon granulosus plastid, complete genome
							Centropogon nigricans	434394	NC_035761	165515	2017-08-31	2017-08-31	Centropogon nigricans voucher Muchhala 118 chloroplast, complete genome
						Clermontia	Clermontia fauriei	138094	NC_035355	164756	2017-07-14	2017-07-14	Clermontia fauriei plastid, complete genome
						Codonopsis	Codonopsis bhutanica	1392585	NC_063738	169718	2022-06-03	2022-06-03	Codonopsis bhutanica chloroplast, complete genome
							Codonopsis javanica	94282	NC_063743	172874	2022-06-03	2022-06-03	Codonopsis javanica chloroplast, complete genome
							Codonopsis minima	1735385	NC_036311	169321	2017-11-16	2018-02-20	Codonopsis minima chloroplast, complete genome
							Codonopsis tsinlingensis	1392609	NC_056284	170253	2021-06-19	2021-06-20	Codonopsis tsinlingensis chloroplast, complete genome
						Colensoa	Lobelia physaloides	268274	NC_036085	170087	2017-10-18	2017-10-18	Lobelia physaloides plastid, complete genome
						Cyananthus	Cyananthus lobatus	28490	NC_063739	163489	2022-06-03	2022-06-03	Cyananthus lobatus chloroplast, complete genome
						Cyanea	Cyanea fissa	1929854	NC_033363	165068	2017-01-18	2017-01-18	Cyanea fissa plastid, complete genome
							Cyanea leptostegia	138111	NC_035356	163907	2017-07-14	2017-07-14	Cyanea leptostegia plastid, complete genome
						Cyclocodon	Cyclocodon axillaris	2940311	NC_063741	165444	2022-06-03	2022-06-03	Cyclocodon axillaris chloroplast, complete genome
							Cyclocodon lancifolius	421875	NC_060801	167026	2022-02-11	2022-02-12	Cyclocodon lancifolius chloroplast, complete genome
						Cyphia	Cyphia angustiloba	2041112	NC_036086	185219	2017-10-18	2017-10-18	Cyphia angustiloba plastid, complete genome
							Cyphia banksiana	2041113	NC_036087	170666	2017-10-18	2017-10-18	Cyphia banksiana plastid, complete genome
							Cyphia belfastica	2041114	NC_036088	184784	2017-10-18	2017-10-18	Cyphia belfastica plastid, complete genome
							Cyphia crenata	2041116	NC_036089	178956	2017-10-18	2017-10-18	Cyphia crenata plastid, complete genome
							Cyphia dentariifolia	2041117	NC_036090	175713	2017-10-18	2017-10-18	Cyphia dentariifolia plastid, complete genome
							Cyphia glandulifera	2041119	NC_036091	176129	2017-10-18	2017-10-18	Cyphia glandulifera plastid, complete genome
							Cyphia phyteuma	2041120	NC_036092	173434	2017-10-18	2017-10-18	Cyphia phyteuma plastid, complete genome
							Cyphia schlechteri	2041121	NC_036093	183788	2017-10-18	2017-10-18	Cyphia schlechteri plastid, complete genome
							Cyphia tortilis	2041122	NC_036094	187672	2017-10-18	2017-10-18	Cyphia tortilis plastid, complete genome
						Delissea	Delissea rhytidosperma	76576	NC_033364	163672	2017-01-18	2017-01-18	Delissea rhytidosperma plastid, complete genome
						Dialypetalum	Dialypetalum floribundum	2010879	NC_035357	166126	2017-07-14	2017-07-14	Dialypetalum floribundum plastid, complete genome
						Diastatea	Diastatea micrantha	368674	NC_035358	164976	2017-07-14	2017-07-14	Diastatea micrantha plastid, complete genome
						Downingia	Downingia cuspidata	101772	NC_035359	136733	2017-07-14	2017-07-14	Downingia cuspidata plastid, complete genome
							Downingia elegans	104522	NC_035360	132649	2017-07-14	2017-07-14	Downingia elegans plastid, complete genome
						Grammatotheca	Grammatotheca bergiana	105189	NC_036095	171493	2017-10-18	2017-10-18	Grammatotheca bergiana plastid, complete genome
						Hanabusaya	Hanabusaya asiatica	103032	NC_024732	167287	2014-08-26	2014-08-26	Hanabusaya asiatica voucher Yoo86859 chloroplast, complete genome
						Hippobroma	Hippobroma longiflora	368676	NC_035361	165100	2017-07-14	2017-07-14	Hippobroma longiflora plastid, complete genome
						Hypsela	Isotoma tridens	2010880	NC_035362	165876	2017-07-14	2017-07-14	Isotoma tridens plastid, complete genome
						Isotoma	Isotoma hypocrateriformis	2010881	NC_035363	152505	2017-07-14	2017-07-14	Isotoma hypocrateriformis isolate K5237 plastid, complete genome
						Legenere	Legenere valdiviana	2010882	NC_035364	146691	2017-07-14	2017-07-14	Legenere valdiviana plastid, complete genome
						Leptocodon	Leptocodon hirsutus	1334537	NC_049093	169524	2020-06-28	2020-06-28	Leptocodon hirsutus chloroplast, complete genome
						Lithotoma	Lithotoma petraea	1929855	NC_033365	163939	2017-01-18	2017-01-18	Lithotoma petraea plastid, complete genome
						Lobelia	Lobelia aberdarica	104597	NC_035365	163902	2017-07-14	2017-07-14	Lobelia aberdarica plastid, complete genome
							Lobelia acrochila	2010883	NC_035366	164047	2017-07-14	2017-07-14	Lobelia acrochila plastid, complete genome
							Lobelia anceps	368681	NC_033366	164624	2017-01-18	2017-01-18	Lobelia anceps plastid, complete genome
							Lobelia bambuseti	1715887	NC_035368	164051	2017-07-14	2017-07-14	Lobelia bambuseti plastid, complete genome
							Lobelia baumannii	2041123	NC_036096	162280	2017-10-18	2017-10-18	Lobelia baumannii plastid, complete genome
							Lobelia bequaertii	2010884	NC_035369	164299	2017-07-14	2017-07-14	Lobelia bequaertii plastid, complete genome
							Lobelia boninensis	76577	NC_033367	162436	2017-01-18	2017-01-18	Lobelia boninensis plastid, complete genome
							Lobelia cardinalis	76578	NC_036097	166665	2017-10-18	2017-10-18	Lobelia cardinalis plastid, complete genome
							Lobelia chinensis	368926	NC_035370	164396	2017-07-14	2017-07-14	Lobelia chinensis plastid, complete genome
							Lobelia columnaris	360851	NC_035371	165416	2017-07-14	2017-07-14	Lobelia columnaris isolate M2085 plastid, complete genome
							Lobelia davidii	1715890	NC_035372	166287	2017-07-14	2017-07-14	Lobelia davidii plastid, complete genome
							Lobelia doniana	1715891	NC_035373	165003	2017-07-14	2017-07-14	Lobelia doniana plastid, complete genome
							Lobelia erinus	16430	NC_036098	166019	2017-10-18	2017-10-18	Lobelia erinus plastid, complete genome
							Lobelia galpinii	2041126	NC_036071	165607	2017-10-18	2017-10-18	Lobelia galpinii plastid, complete genome
							Lobelia gibberoa	360853	NC_035374	164477	2017-07-14	2017-07-14	Lobelia gibberoa plastid, complete genome
							Lobelia hartlaubii	2041127	NC_036072	162298	2017-10-18	2017-10-18	Lobelia hartlaubii plastid, complete genome
							Lobelia holstii	210362	NC_036073	161906	2017-10-18	2017-10-18	Lobelia holstii plastid, complete genome
							Lobelia inflata	308559	NC_033368	168823	2017-01-18	2017-01-18	Lobelia inflata plastid, complete genome
							Lobelia jasionoides	1348680	NC_033369	165612	2017-01-18	2017-01-18	Lobelia jasionoides plastid, complete genome
							Lobelia laxa	2041130	NC_036074	166601	2017-10-18	2017-10-18	Lobelia laxa plastid, complete genome
							Lobelia laxiflora	252775	NC_033370	167217	2017-01-18	2017-01-18	Lobelia laxiflora plastid, complete genome
							Lobelia linearis	2041131	NC_036075	167549	2017-10-18	2017-10-18	Lobelia linearis plastid, complete genome
							Lobelia longisepala	1929856	NC_033371	163840	2017-01-18	2017-01-18	Lobelia longisepala plastid, complete genome
							Lobelia lukwangulensis	2010892	NC_035376	163845	2017-07-14	2017-07-14	Lobelia lukwangulensis plastid, complete genome
							Lobelia malowensis	2041132	NC_036076	159907	2017-10-18	2017-10-18	Lobelia malowensis plastid, complete genome
							Lobelia melliana	1715894	NC_035377	165413	2017-07-14	2017-07-14	Lobelia melliana plastid, complete genome
							Lobelia mildbraedii	2010893	NC_035378	164214	2017-07-14	2017-07-14	Lobelia mildbraedii plastid, complete genome
							Lobelia morogoroensis	1929857	NC_033372	162826	2017-01-18	2017-01-18	Lobelia morogoroensis plastid, complete genome
							Lobelia muscoides	2010895	NC_035379	164719	2017-07-14	2017-07-14	Lobelia muscoides plastid, complete genome
							Lobelia niihauensis	360857	NC_035380	163898	2017-07-14	2017-07-14	Lobelia niihauensis plastid, complete genome
							Lobelia organensis	360858	NC_035382	163974	2017-07-14	2017-07-14	Lobelia organensis plastid, complete genome
							Lobelia patula	2041133	NC_036077	161109	2017-10-18	2017-10-18	Lobelia patula plastid, complete genome
							Lobelia petiolata	360859	NC_035383	165035	2017-07-14	2017-07-14	Lobelia petiolata plastid, complete genome
							Lobelia polyphylla	252776	NC_033373	167088	2017-01-18	2017-01-18	Lobelia polyphylla plastid, complete genome
							Lobelia puberula	113203	NC_036078	163621	2017-10-18	2017-10-18	Lobelia puberula plastid, complete genome
							Lobelia rhynchopetalum	649679	NC_035384	164254	2017-07-14	2017-07-14	Lobelia rhynchopetalum plastid, complete genome
							Lobelia ritabeaniana	2010896	NC_035385	163440	2017-07-14	2017-07-14	Lobelia ritabeaniana plastid, complete genome
							Lobelia sancta	2010897	NC_035386	163423	2017-07-14	2017-07-14	Lobelia sancta plastid, complete genome
							Lobelia seguinii	1068520	NC_035387	166534	2017-07-14	2017-07-14	Lobelia seguinii plastid, complete genome
							Lobelia sessilifolia	1049788	NC_035388	165656	2017-07-14	2017-07-14	Lobelia sessilifolia plastid, complete genome
							Lobelia sonderiana	673919	NC_036079	167593	2017-10-18	2017-10-18	Lobelia sonderiana plastid, complete genome
							Lobelia spicata	1441989	NC_036080	165680	2017-10-18	2017-10-18	Lobelia spicata plastid, complete genome
							Lobelia stricklandiae	368931	NC_033374	163930	2017-01-18	2017-01-18	Lobelia stricklandiae plastid, complete genome
							Lobelia stuhlmannii	2010902	NC_035389	164767	2017-07-14	2017-07-14	Lobelia stuhlmannii plastid, complete genome
							Lobelia telekii	1715899	NC_035390	164360	2017-07-14	2017-07-14	Lobelia telekii plastid, complete genome
							Lobelia thapsoidea	1715900	NC_035391	164158	2017-07-14	2017-07-14	Lobelia thapsoidea plastid, complete genome
							Lobelia thermalis	2041134	NC_036081	163968	2017-10-18	2017-10-18	Lobelia thermalis plastid, complete genome
							Lobelia thuliniana	1929859	NC_033375	163459	2017-01-18	2017-01-18	Lobelia thuliniana plastid, complete genome
							Lobelia udzungwensis	2010903	NC_035392	163628	2017-07-14	2017-07-14	Lobelia udzungwensis plastid, complete genome
							Lobelia urens	1053365	NC_035393	165407	2017-07-14	2017-07-14	Lobelia urens plastid, complete genome
							Lobelia wollastonii	2010904	NC_035394	164711	2017-07-14	2017-07-14	Lobelia wollastonii plastid, complete genome
							Lobelia x	360856	NC_035375	165063	2017-07-14	2017-07-14	Lobelia x kauaensis plastid, complete genome
							Lobelia yuccoides	360861	NC_035395	163791	2017-07-14	2017-07-14	Lobelia yuccoides plastid, complete genome
						Monopsis	Monopsis alba	2041135	NC_036082	167768	2017-10-18	2017-10-18	Monopsis alba plastid, complete genome
							Monopsis flava	2041137	NC_036083	167534	2017-10-18	2017-10-18	Monopsis flava plastid, complete genome
						Platycodon	Platycodon grandiflorus	94286	NC_035624	171818	2017-08-28	2017-08-28	Platycodon grandiflorus chloroplast, complete genome
						Porterella	Porterella carnosula	101774	NC_033376	134401	2017-01-18	2017-01-18	Porterella carnosula plastid, complete genome
						Pratia	Pratia angulata	85225	NC_035367	164856	2017-07-14	2017-07-14	Pratia angulata plastid, complete genome
							Pratia nummularia	368691	NC_035381	165428	2017-07-14	2017-07-14	Pratia nummularia plastid, complete genome
						Pseudocodon	Codonopsis convolvulacea	1392590	NC_060685	183616	2022-02-11	2022-02-12	Codonopsis convolvulacea chloroplast, complete genome
						Sclerotheca	Sclerotheca viridiflora	2010906	NC_035396	163990	2017-07-14	2017-07-14	Sclerotheca viridiflora plastid, complete genome
						Siphocampylus	Siphocampylus krauseanus	1795068	NC_035760	164871	2017-08-31	2017-08-31	Siphocampylus krauseanus voucher Smith & Leiva 509 chloroplast, complete genome
						Solenopsis	Solenopsis bivonae	2010907	NC_035397	164930	2017-07-14	2017-07-14	Solenopsis bivonae plastid, complete genome
						Trachelium	Trachelium caeruleum	28494	NC_010442	162321	2008-03-25	2009-04-15	Trachelium caeruleum chloroplast, complete genome
						Trematolobelia	Trematolobelia kauaiensis	360866	NC_035398	162887	2017-07-14	2017-07-14	Trematolobelia kauaiensis plastid, complete genome
						Wahlenbergia	Wahlenbergia marginata	942061	NC_063740	149568	2022-06-03	2022-06-03	Wahlenbergia marginata chloroplast, complete genome
						Wimmerella	Wimmerella hederacea	1929860	NC_033377	162524	2017-01-18	2020-08-20	Wimmerella hederacea plastid, complete genome
		Goodeniaceae				Scaevola	Scaevola taccada	16481	NC_040933	179105	2019-02-27	2019-02-27	Scaevola taccada voucher 14CS8229 (KUN) plastid, complete genome
		Menyanthaceae				Menyanthes	Menyanthes trifoliata	28525	NC_041436	154313	2019-04-10	2019-04-10	Menyanthes trifoliata chloroplast, complete genome
						Nymphoides	Nymphoides coreana	1118407	NC_041481	152104	2019-04-10	2019-04-10	Nymphoides coreana chloroplast, complete genome
							Nymphoides coronata	2483298	NC_041484	151985	2019-04-10	2019-04-10	Nymphoides coronata chloroplast, complete genome
							Nymphoides crenata	435377	NC_041483	152225	2019-04-10	2019-04-10	Nymphoides crenata chloroplast, complete genome
							Nymphoides hydrophylla	435380	NC_041482	152111	2019-04-10	2019-04-10	Nymphoides hydrophylla chloroplast, complete genome
							Nymphoides peltata	49614	NC_061690	152198	2022-03-31	2022-03-31	Nymphoides peltata chloroplast, complete genome
							Nymphoides simulans	1118417	NC_041480	152031	2019-04-10	2019-04-10	Nymphoides simulans chloroplast, complete genome
		Rousseaceae				Carpodetus	Carpodetus serratus	54173	NC_036084	162105	2017-10-18	2017-10-18	Carpodetus serratus plastid, complete genome
	Boraginales	Boraginaceae	Boraginoideae	Boragineae	Boragininae	Borago	Borago officinalis	13363	NC_046796	149835	2020-04-10	2020-04-10	Borago officinalis chloroplast, complete genome
						Nonea	Nonea vesicaria	256494	NC_060826	151099	2022-02-11	2022-02-12	Nonea vesicaria isolate BPTPS250 voucher LISE:96328 chloroplast, complete genome
				Lithospermeae		Arnebia	Arnebia decumbens	475885	NC_066703	149539	2022-10-03	2022-10-03	Arnebia decumbens chloroplast, complete genome
							Arnebia euchroma	373122	NC_053782	150250	2021-03-26	2021-03-26	Arnebia euchroma voucher KIOM201901022425 chloroplast, complete genome
							Arnebia fimbriata	2650407	NC_066701	151927	2022-10-03	2022-10-03	Arnebia fimbriata chloroplast, complete genome
							Arnebia guttata	419289	NC_053780	150311	2021-03-26	2021-03-26	Arnebia guttata voucher KIOM201901022035 chloroplast, complete genome
							Arnebia szechenyi	419290	NC_066702	150867	2022-10-03	2022-10-03	Arnebia szechenyi chloroplast, complete genome
							Arnebia tibetana	2650408	NC_053781	150465	2021-03-26	2021-03-26	Arnebia tibetana voucher KIOM201901022438 chloroplast, complete genome
						Lithospermum	Lithospermum erythrorhizon	34254	NC_053783	149316	2021-03-26	2021-03-26	Lithospermum erythrorhizon voucher KIOM201501011555 chloroplast, complete genome
						Onosma	Onosma fuyunensis	2742969	NC_049569	150612	2020-07-13	2020-07-13	Onosma fuyunensis chloroplast, complete genome
			Cynoglossoideae	Cynoglosseae	Bothriosperminae	Bothriospermum	Bothriospermum zeylanicum	2059433	NC_065834	152117	2022-08-25	2022-08-25	Bothriospermum zeylanicum chloroplast, complete genome
					Cynoglossinae	Cynoglossum	Cynoglossum amabile	354628	NC_061706	151532	2022-03-31	2022-03-31	Cynoglossum amabile chloroplast, complete genome
				Rochelieae	Eritrichiinae	Lappula	Lappula myosotis	1330311	NC_060614	146668	2022-02-11	2022-02-12	Lappula myosotis chloroplast, complete genome
		Cordiaceae				Cordia	Cordia dichotoma	992840	NC_066967	151990	2022-10-09	2022-10-09	Cordia dichotoma chloroplast, complete genome
		Heliotropiaceae				Heliotropium	Heliotropium arborescens	28508	NC_066966	156243	2022-10-09	2022-10-09	Heliotropium arborescens chloroplast, complete genome
						Tournefortia	Tournefortia montana	2954133	NC_066795	155891	2022-10-03	2022-10-03	Tournefortia montana chloroplast, complete genome
		Lennoaceae				Lennoa	Lennoa madreporoides	111108	NC_039720	83675	2018-11-09	2018-11-09	Lennoa madreporoides chloroplast, complete genome
						Pholisma	Pholisma arenarium	48517	NC_039719	81198	2018-11-09	2018-11-09	Pholisma arenarium chloroplast, complete genome
	Cornales	Cornaceae				Alangium	Alangium chinense	16897	NC_044840	156656	2019-09-21	2019-09-21	Alangium chinense isolate S11216 chloroplast, complete genome
							Alangium kurzii	161874	NC_044826	156868	2019-09-21	2019-09-21	Alangium kurzii isolate FCN17106 chloroplast, complete genome
							Alangium platanifolium	60116	NC_044827	156781	2019-09-21	2019-09-21	Alangium platanifolium isolate FCN17107 chloroplast, complete genome
						Cornus	Cornus alba	367337	NC_059720	158451	2022-01-04	2022-01-05	Cornus alba voucher Wangjun Yuan 2020080601 chloroplast, complete genome
							Cornus alternifolia	16902	NC_044812	158716	2019-09-21	2019-09-21	Cornus alternifolia isolate FCN1791 chloroplast, complete genome
							Cornus bretschneideri	367341	NC_060800	158270	2022-02-11	2022-02-12	Cornus bretschneideri chloroplast, complete genome
							Cornus canadensis	4282	NC_044822	157153	2019-09-21	2019-09-21	Cornus canadensis isolate FCN17102 chloroplast, complete genome
							Cornus chinensis	16903	NC_044815	158166	2019-09-21	2019-09-21	Cornus chinensis isolate FCN1794 chloroplast, complete genome
							Cornus disciflora	228625	NC_044819	157331	2019-09-21	2019-09-21	Cornus disciflora isolate FCN1798 chloroplast, complete genome
							Cornus elliptica	366642	NC_056267	157400	2021-06-19	2021-06-20	Cornus elliptica chloroplast, complete genome
							Cornus eydeana	234389	NC_044816	158345	2019-09-21	2019-09-21	Cornus eydeana isolate FCN1795 chloroplast, complete genome
							Cornus florida	4283	NC_044820	157538	2019-09-21	2019-09-21	Cornus florida isolate FCN1799 chloroplast, complete genome
							Cornus kousa	28501	NC_044818	157154	2019-09-21	2019-09-21	Cornus kousa isolate FCN1797 chloroplast, complete genome
							Cornus macrophylla	60119	NC_044810	158482	2019-09-21	2019-09-21	Cornus macrophylla isolate FCN1789 chloroplast, complete genome
							Cornus nuttallii	60120	NC_044821	156671	2019-09-21	2019-09-21	Cornus nuttallii isolate FCN17101 chloroplast, complete genome
							Cornus oblonga	16905	NC_044811	157731	2019-09-21	2019-09-21	Cornus oblonga isolate FCN1790 chloroplast, complete genome
							Cornus officinalis	16906	NC_042746	158257	2019-06-25	2019-06-25	Cornus officinalis chloroplast, complete genome
							Cornus peruviana	367350	NC_044825	158830	2019-09-21	2019-09-21	Cornus peruviana isolate FCN17105 chloroplast, complete genome
							Cornus sanguinea	367354	NC_044817	158510	2019-09-21	2019-09-21	Cornus sanguinea isolate FCN1796 chloroplast, complete genome
							Cornus sessilis	60121	NC_044814	158445	2019-09-21	2019-09-21	Cornus sessilis isolate FCN1793 chloroplast, complete genome
							Cornus suecica	164435	NC_044823	157114	2019-09-21	2019-09-21	Cornus suecica isolate FCN17103 chloroplast, complete genome
							Cornus sunhangii	2712842	NC_060994	157446	2022-02-24	2022-02-25	Cornus sunhangii chloroplast, complete genome
							Cornus unalaschkensis	164434	NC_044824	157182	2019-09-21	2019-09-21	Cornus unalaschkensis isolate FCN17104 chloroplast, complete genome
							Cornus volkensii	164436	NC_044813	158227	2019-09-21	2019-09-21	Cornus volkensii isolate FCN1792 chloroplast, complete genome
							Cornus walteri	16907	NC_058318	158198	2021-10-25	2021-10-26	Cornus walteri chloroplast, complete genome
							Cornus wilsoniana	367357	NC_063837	158158	2022-06-03	2022-06-03	Cornus wilsoniana chloroplast, complete genome
							Swida controversa	60118	NC_030260	158674	2016-05-31	2016-05-31	Swida controversa voucher SCONT20150712 chloroplast, complete genome
		Curtisiaceae				Curtisia	Curtisia dentata	16911	NC_044846	158554	2019-09-21	2019-09-21	Curtisia dentata isolate Y459 chloroplast, complete genome
		Grubbiaceae				Grubbia	Grubbia rosmarinifolia	185766	NC_044845	155612	2019-09-21	2019-09-21	Grubbia rosmarinifolia isolate Y453 chloroplast, complete genome
							Grubbia tomentosa	55377	NC_044844	156488	2019-09-21	2019-09-21	Grubbia tomentosa isolate Y451 chloroplast, complete genome
		Hydrangeaceae				Carpenteria	Carpenteria californica	23101	NC_044835	157459	2019-09-21	2019-09-21	Carpenteria californica isolate FCN17119 chloroplast, complete genome
						Deutzia	Deutzia compacta	1623353	NC_044843	156817	2019-09-21	2019-09-21	Deutzia compacta isolate S11705 chloroplast, complete genome
							Deutzia glabrata	1623361	NC_057286	157283	2021-08-31	2021-09-01	Deutzia glabrata chloroplast, complete genome
							Deutzia pilosa	1623376	NC_060559	156983	2022-02-11	2022-02-12	Deutzia pilosa voucher FQ190401 chloroplast, complete genome
						Jamesia	Jamesia americana	152292	NC_044836	157882	2019-09-21	2019-09-21	Jamesia americana isolate FCN17122 chloroplast, complete genome
						Kirengeshoma	Kirengeshoma palmata	39326	NC_044808	156421	2019-09-21	2019-09-21	Kirengeshoma palmata isolate FCN1643 chloroplast, complete genome
						Philadelphus	Philadelphus calvescens	2294062	NC_044779	157515	2019-09-21	2019-09-21	Philadelphus calvescens isolate S10111 chloroplast, complete genome
							Philadelphus pekinensis	230060	NC_060600	157308	2022-02-11	2022-02-12	Philadelphus pekinensis voucher LP151671 chloroplast, complete genome
						Whipplea	Whipplea modesta	123682	NC_044834	156140	2019-09-21	2019-09-21	Whipplea modesta isolate FCN17118 chloroplast, complete genome
				Hydrangeeae		Hydrangea	Hydrangea ampla	604165	NC_044807	157294	2019-09-21	2019-09-21	Hydrangea ampla isolate FCN1642 chloroplast, complete genome
							Hydrangea barbara	86875	NC_044832	157721	2019-09-21	2019-09-21	Hydrangea barbara isolate FCN17116 chloroplast, complete genome
							Hydrangea caerulea	860740	NC_044809	157765	2019-09-21	2019-09-21	Hydrangea caerulea isolate FCN1787 chloroplast, complete genome
							Hydrangea davidii	1030363	NC_050783	158054	2020-10-27	2020-10-27	Hydrangea davidii isolate FCN1641 voucher XYF-092 chloroplast, complete genome
							Hydrangea densifolia	346431	NC_044804	155480	2019-09-21	2019-09-21	Hydrangea densifolia isolate FCN1639 chloroplast, complete genome
							Hydrangea febrifuga	152286	NC_044841	157613	2019-09-21	2019-09-21	Hydrangea febrifuga isolate S11264 chloroplast, complete genome
							Hydrangea heteromalla	860753	NC_044842	157889	2019-09-21	2019-09-21	Hydrangea heteromalla isolate S11619 chloroplast, complete genome
							Hydrangea hydrangeoides	60130	NC_034935	157434	2017-06-02	2021-12-14	Hydrangea hydrangeoides chloroplast, complete genome
							Hydrangea luteovenosa	859262	NC_035662	157494	2017-08-28	2017-08-28	Hydrangea luteovenosa chloroplast, complete genome
							Hydrangea moellendorffii	346429	NC_044805	157683	2019-09-21	2019-09-21	Hydrangea moellendorffii isolate FCN1640 chloroplast, complete genome
							Hydrangea obtusifolia	108595	NC_044833	157469	2019-09-21	2019-09-21	Hydrangea obtusifolia isolate FCN17117 chloroplast, complete genome
							Hydrangea paniculata	52833	NC_044829	157881	2019-09-21	2019-09-21	Hydrangea paniculata isolate FCN17110 chloroplast, complete genome
							Hydrangea petiolaris	349476	NC_034936	157692	2017-06-02	2021-12-14	Hydrangea petiolaris chloroplast, complete genome
							Hydrangea platyarguta	123676	NC_044806	157515	2019-09-21	2019-09-21	Hydrangea platyarguta isolate FCN1641 chloroplast, complete genome
							Hydrangea serrata	859264	NC_034934	157730	2017-06-02	2017-06-02	Hydrangea serrata cultivar Hallasan chloroplast, complete genome
							Hydrangea strigosa	860750	NC_057991	157905	2021-09-30	2021-10-01	Hydrangea strigosa voucher SWFU20200713MFY chloroplast, complete genome
		Hydrostachyaceae				Hydrostachys	Hydrostachys goudotiana	989269	NC_044800	156122	2019-09-21	2019-09-21	Hydrostachys goudotiana isolate 9626 chloroplast, complete genome
							Hydrostachys imbricata	86842	NC_044799	155653	2019-09-21	2019-09-21	Hydrostachys imbricata isolate 9625 chloroplast, complete genome
							Hydrostachys polymorpha	228628	NC_044847	156250	2019-09-21	2019-09-21	Hydrostachys polymorpha isolate Y492 chloroplast, complete genome
		Loasaceae				Caiophora	Caiophora cirsiifolia	193468	NC_044797	158050	2019-09-21	2019-09-21	Caiophora cirsiifolia isolate 533 chloroplast, complete genome
							Caiophora lateritia	37824	NC_044798	158079	2019-09-21	2019-09-21	Caiophora lateritia isolate 1692 chloroplast, complete genome
						Eucnide	Eucnide grandiflora	2606559	NC_044767	159304	2019-09-21	2019-09-21	Eucnide grandiflora isolate 2911 chloroplast, complete genome
						Kissenia	Kissenia capensis	193474	NC_044803	158999	2019-09-21	2019-09-21	Kissenia capensis isolate FCN1508 chloroplast, complete genome
						Loasa	Loasa nana	230031	NC_044801	158667	2019-09-21	2019-09-21	Loasa nana isolate 17190 chloroplast, complete genome
							Loasa nitida	230032	NC_044837	155742	2019-09-21	2019-09-21	Loasa nitida isolate FCN17125 chloroplast, complete genome
						Mentzelia	Mentzelia albicaulis	193483	NC_044830	159226	2019-09-21	2019-09-21	Mentzelia albicaulis isolate FCN17112 chloroplast, complete genome
							Mentzelia aspera	228042	NC_044838	159456	2019-09-21	2019-09-21	Mentzelia aspera isolate FCN17126 chloroplast, complete genome
						Nasa	Nasa triphylla	77620	NC_044802	157596	2019-09-21	2019-09-21	Nasa triphylla isolate 17191 chloroplast, complete genome
							Nasa urens	228060	NC_044839	158122	2019-09-21	2019-09-21	Nasa urens isolate FCN17129 chloroplast, complete genome
						Petalonyx	Petalonyx linearis	193494	NC_044831	157594	2019-09-21	2019-09-21	Petalonyx linearis isolate FCN17113 chloroplast, complete genome
		Nyssaceae				Camptotheca	Camptotheca acuminata	16922	NC_036052	162382	2017-10-18	2017-10-18	Camptotheca acuminata chloroplast, complete genome
						Davidia	Davidia involucrata	16924	NC_031376	169085	2016-10-13	2016-10-13	Davidia involucrata chloroplast, complete genome
						Diplopanax	Diplopanax stachyanthus	17515	NC_029750	157522	2016-03-28	2016-03-28	Diplopanax stachyanthus voucher DSTACH20141227 chloroplast, complete genome
						Nyssa	Nyssa ogeche	16925	NC_044828	156586	2019-09-21	2019-09-21	Nyssa ogeche isolate FCN17109 chloroplast, complete genome
							Nyssa yunnanensis	161873	NC_041213	156544	2019-03-18	2019-03-18	Nyssa yunnanensis chloroplast, complete genome
	Dipsacales	Adoxaceae				Adoxa	Adoxa moschatellina	4208	NC_034792	157238	2017-05-24	2017-05-24	Adoxa moschatellina chloroplast, complete genome
						Sambucus	Sambucus adnata	57203	NC_051521	158756	2020-11-22	2020-11-22	Sambucus adnata chloroplast, complete genome
							Sambucus ebulus	28503	NC_066018	158399	2022-09-13	2022-09-13	Sambucus ebulus isolate BPTPS065 voucher LISE:96392 chloroplast, complete genome
							Sambucus javanica	57009	NC_051520	158624	2020-11-22	2020-11-22	Sambucus javanica chloroplast, complete genome
							Sambucus nigra	4202	NC_045061	158205	2019-10-29	2019-10-29	Sambucus nigra isolate sn1 chloroplast, complete genome
							Sambucus williamsii	180062	NC_033878	158305	2017-02-27	2017-02-27	Sambucus williamsii chloroplast, complete genome
						Sinadoxa	Sinadoxa corydalifolia	122250	NC_032040	157074	2016-12-07	2016-12-07	Sinadoxa corydalifolia chloroplast, complete genome
						Tetradoxa	Tetradoxa omeiensis	179091	NC_034793	157502	2017-05-24	2017-05-24	Tetradoxa omeiensis chloroplast, complete genome
						Viburnum	Viburnum betulifolium	224736	NC_037951	158023	2018-07-05	2018-07-05	Viburnum betulifolium chloroplast, complete genome
							Viburnum brachybotryum	432674	NC_045062	157433	2019-10-29	2019-10-29	Viburnum brachybotryum isolate B160 chloroplast, complete genome
							Viburnum burejaeticum	1190427	NC_050741	158383	2020-10-27	2020-10-27	Viburnum burejaeticum voucher NIBRVP0000657780 chloroplast, complete genome
							Viburnum carlesii	2719321	NC_048464	158377	2020-06-01	2020-06-01	Viburnum carlesii x Viburnum macrocephalum chloroplast, complete genome
							Viburnum dilatatum	237933	NC_057163	158392	2021-08-31	2021-09-01	Viburnum dilatatum chloroplast, complete genome
							Viburnum farreri	237939	NC_056112	158516	2021-06-19	2021-06-20	Viburnum farreri chloroplast, complete genome
							Viburnum odoratissimum	237951	NC_046782	158744	2020-04-10	2020-04-10	Viburnum odoratissimum chloroplast, complete genome
							Viburnum schensianum	1127660	NC_056104	158408	2021-06-19	2021-06-20	Viburnum schensianum chloroplast, complete genome
							Viburnum utile	237963	NC_032296	157620	2016-12-27	2016-12-27	Viburnum utile chloroplast, complete genome
		Caprifoliaceae				Abelia	Abelia chinensis	180068	NC_045043	157225	2019-10-29	2019-10-29	Abelia chinensis chloroplast, complete genome
							Abelia x	105883	NC_045054	157107	2019-10-29	2019-10-29	Abelia x grandiflora isolate ag1 chloroplast, complete genome
						Acanthocalyx	Acanthocalyx alba	179859	NC_045055	157999	2019-10-29	2019-10-29	Acanthocalyx alba isolate A01 chloroplast, complete genome
						Diabelia	Abelia sanguinea	2589404	NC_045193	156842	2019-11-25	2019-11-25	Abelia sanguinea isolate Tochigi_p2102 chloroplast, complete genome
						Diervilla	Diervilla sessilifolia	79608	NC_064360	158329	2022-06-23	2022-06-23	Diervilla sessilifolia voucher LP197721 chloroplast, complete genome
						Dipelta	Dipelta elegans	1345077	NC_054183	155263	2021-04-15	2021-04-18	Dipelta elegans chloroplast, complete genome
							Dipelta floribunda	179998	NC_037955	155370	2018-07-05	2018-07-05	Dipelta floribunda chloroplast, complete genome
							Dipelta yunnanensis	180069	NC_042201	155359	2019-05-12	2019-05-12	Dipelta yunnanensis chloroplast, complete genome
						Dipsacus	Dipsacus asper	516548	NC_039748	160530	2018-11-09	2018-11-09	Dipsacus asper voucher KIOM201701018837 chloroplast, complete genome
							Dipsacus asperoides	180066	NC_064366	160723	2022-06-23	2022-06-23	Dipsacus asperoides voucher CY179 chloroplast, complete genome
							Dipsacus japonicus	398306	NC_039668	160371	2018-11-09	2018-11-09	Dipsacus japonicus voucher KIOM2016-277 chloroplast, complete genome
						Fedia	Fedia cornucopiae	180554	NC_065839	152196	2022-08-25	2022-08-25	Fedia cornucopiae chloroplast, complete genome
						Heptacodium	Heptacodium miconioides	137004	NC_042739	156313	2019-06-25	2019-06-25	Heptacodium miconioides chloroplast, complete genome
						Kolkwitzia	Kolkwitzia amabilis	105268	NC_029874	156875	2016-04-12	2016-04-12	Kolkwitzia amabilis chloroplast, complete genome
						Leycesteria	Leycesteria formosa	52835	NC_057000	156261	2021-08-31	2021-09-01	Leycesteria formosa chloroplast, complete genome
						Linnaea	Linnaea borealis	77623	NC_045056	157271	2019-10-29	2019-10-29	Linnaea borealis isolate lb8 chloroplast, complete genome
						Lonicera	Lonicera calcarata	486661	NC_045064	158010	2019-10-29	2019-10-29	Lonicera calcarata isolate C60 chloroplast, complete genome
							Lonicera confusa	370638	NC_045045	155346	2019-10-29	2019-10-29	Lonicera confusa isolate B272 chloroplast, complete genome
							Lonicera crassifolia	2881376	NC_060585	154731	2022-02-11	2022-02-12	Lonicera crassifolia voucher LC1440-005 chloroplast, complete genome
							Lonicera ferdinandi	447669	NC_040963	154513	2019-02-27	2019-02-27	Lonicera ferdinandi chloroplast, complete genome
							Lonicera fragrantissima	486666	NC_058578	154942	2021-11-03	2021-11-04	Lonicera fragrantissima voucher SD613 chloroplast, complete genome
							Lonicera fulvotomentosa	643838	NC_054349	155102	2021-04-15	2021-04-18	Lonicera fulvotomentosa voucher leaves chloroplast, complete genome
							Lonicera gynochlamydea	486670	NC_064373	154643	2022-06-23	2022-06-23	Lonicera gynochlamydea chloroplast, complete genome
							Lonicera hispida	447670	NC_040962	154553	2019-02-27	2019-02-27	Lonicera hispida chloroplast, complete genome
							Lonicera hypoglauca	638626	NC_054350	154581	2021-04-15	2021-04-18	Lonicera hypoglauca voucher leaves chloroplast, complete genome
							Lonicera insularis	1304680	NC_039634	155124	2018-11-06	2018-11-06	Lonicera insularis chloroplast, complete genome
							Lonicera japonica	105884	NC_026839	155078	2015-04-22	2015-04-22	Lonicera japonica chloroplast, complete genome
							Lonicera maackii	51255	NC_039636	155318	2018-11-06	2018-11-06	Lonicera maackii chloroplast, complete genome
							Lonicera macranthoides	638627	NC_040959	154897	2019-02-27	2019-02-27	Lonicera macranthoides chloroplast, complete genome
							Lonicera maximowiczii	486677	NC_050941	155584	2020-10-27	2020-10-27	Lonicera maximowiczii chloroplast, complete genome
							Lonicera nervosa	180558	NC_040961	154862	2019-02-27	2019-02-27	Lonicera nervosa chloroplast, complete genome
							Lonicera oblata	2573088	NC_064932	155481	2022-08-03	2022-08-03	Lonicera oblata chloroplast, complete genome
							Lonicera periclymenum	213829	NC_066027	155200	2022-09-13	2022-09-13	Lonicera periclymenum isolate BPTPS087 voucher LISE:96412 chloroplast, complete genome
							Lonicera praeflorens	1503374	NC_039635	154892	2018-11-06	2018-11-06	Lonicera praeflorens chloroplast, complete genome
							Lonicera ruprechtiana	447675	NC_056986	154611	2021-08-31	2021-09-01	Lonicera ruprechtiana chloroplast, complete genome
							Lonicera sachalinensis	2306360	NC_039637	155123	2018-11-06	2018-11-06	Lonicera sachalinensis chloroplast, complete genome
							Lonicera stephanocarpa	2137014	NC_037954	155056	2018-07-05	2018-07-05	Lonicera stephanocarpa chloroplast, complete genome
							Lonicera tatarica	447676	NC_059719	154677	2022-01-04	2022-01-05	Lonicera tatarica chloroplast, complete genome
							Lonicera tragophylla	486689	NC_037953	155545	2018-07-05	2018-07-05	Lonicera tragophylla chloroplast, complete genome
							Lonicera vesicaria	486690	NC_039638	155182	2018-11-06	2018-11-06	Lonicera vesicaria chloroplast, complete genome
							Lonicera x	2875971	NC_058732	155437	2021-11-03	2021-11-04	Lonicera x heckrottii chloroplast, complete genome
						Morina	Morina longifolia	180562	NC_045046	157149	2019-10-29	2019-10-29	Morina longifolia isolate m1 chloroplast, complete genome
						Nardostachys	Nardostachys jatamansi	179860	NC_054306	155268	2021-04-15	2021-04-18	Nardostachys jatamansi chloroplast, complete genome
						Patrinia	Patrinia heterophylla	180073	NC_045047	151964	2019-10-29	2019-10-29	Patrinia heterophylla isolate B268 chloroplast, complete genome
							Patrinia monandra	1530334	NC_061006	158940	2022-02-24	2022-02-25	Patrinia monandra chloroplast, complete genome
							Patrinia rupestris	59172	NC_060729	159266	2022-02-11	2022-02-12	Patrinia rupestris chloroplast, complete genome
							Patrinia saniculifolia	245822	NC_036835	153775	2018-02-06	2018-02-06	Patrinia saniculifolia voucher NIBR:VP0000642096 chloroplast, complete genome
							Patrinia scabiosifolia	300888	NC_042178	158872	2019-05-12	2019-05-12	Patrinia scabiosifolia voucher NIBR:VP0000642097 chloroplast, complete genome
							Patrinia scabra	180074	NC_045048	151267	2019-10-29	2019-10-29	Patrinia scabra isolate B269 chloroplast, complete genome
							Patrinia villosa	183944	NC_042190	158922	2019-05-12	2019-05-12	Patrinia villosa voucher NIBR:VP0000642098 chloroplast, complete genome
						Pterocephalus	Pterocephalus hookeri	180560	NC_045049	158102	2019-10-29	2019-10-29	Pterocephalus hookeri isolate C66 chloroplast, complete genome
						Scabiosa	Scabiosa comosa	1161150	NC_065840	159651	2022-08-25	2022-08-25	Scabiosa comosa chloroplast, complete genome
							Scabiosa tschiliensis	180067	NC_045050	158252	2019-10-29	2019-10-29	Scabiosa tschiliensis isolate C72 chloroplast, complete genome
						Symphoricarpos	Symphoricarpos orbiculatus	105885	NC_047443	156044	2020-04-26	2020-04-26	Symphoricarpos orbiculatus chloroplast, complete genome
							Symphoricarpos sinensis	180065	NC_054265	155738	2021-04-15	2021-04-18	Symphoricarpos sinensis chloroplast, complete genome
						Triosteum	Triosteum himalayanum	134525	NC_045219	154579	2019-11-25	2019-11-25	Triosteum himalayanum plastid, complete genome
							Triosteum pinnatifidum	134526	NC_037952	154896	2018-07-05	2018-07-05	Triosteum pinnatifidum chloroplast, complete genome
						Triplostegia	Triplostegia glandulifera	59180	NC_045051	157560	2019-10-29	2019-10-29	Triplostegia glandulifera isolate C64 chloroplast, complete genome
						Valeriana	Valeriana fauriei	105907	NC_065841	155302	2022-08-25	2022-08-25	Valeriana fauriei chloroplast, complete genome
							Valeriana officinalis	19953	NC_045052	151505	2019-10-29	2019-10-29	Valeriana officinalis isolate B267 chloroplast, complete genome
						Valerianella	Valerianella locusta	59166	NC_065842	149809	2022-08-25	2022-08-25	Valerianella locusta chloroplast, complete genome
						Weigela	Weigela florida	79612	NC_037950	156874	2018-07-05	2018-07-05	Weigela florida chloroplast, complete genome
							Weigela japonica	79615	NC_040937	156600	2019-02-27	2019-02-27	Weigela japonica voucher 14CS8274 (KUN) plastid, complete genome
						Zabelia	Zabelia biflora	486693	NC_045063	157326	2019-10-29	2019-10-29	Zabelia biflora isolate LDM chloroplast, complete genome
							Zabelia dielsii	1112105	NC_046599	155584	2020-03-26	2020-03-26	Zabelia dielsii chloroplast, complete genome
							Zabelia insularis	2803976	NC_057105	158100	2021-08-31	2021-09-01	Zabelia insularis chloroplast, complete genome
							Zabelia triflora	86867	NC_045053	156827	2019-10-29	2019-10-29	Zabelia triflora isolate zt chloroplast, complete genome
							Zabelia tyaihyoni	761861	NC_057106	156449	2021-08-31	2021-09-01	Zabelia tyaihyoni chloroplast, complete genome
	Ericales	Actinidiaceae				Actinidia	Actinidia arguta	64478	NC_034913	156484	2017-06-02	2017-06-02	Actinidia arguta chloroplast, complete genome
							Actinidia callosa	165782	NC_043861	156826	2019-07-22	2019-07-22	Actinidia callosa var. henryi chloroplast, complete genome
							Actinidia chinensis	3625	NC_026690	156346	2015-03-27	2015-08-04	Actinidia chinensis isolate AC-2 chloroplast, complete genome
							Actinidia deliciosa	3627	NC_026691	156741	2015-03-20	2015-08-04	Actinidia deliciosa isolate AD-4 chloroplast, complete genome
							Actinidia eriantha	165200	NC_034914	156964	2017-06-02	2017-06-02	Actinidia eriantha chloroplast, complete genome
							Actinidia fulvicoma	165705	NC_051888	157339	2020-12-10	2020-12-11	Actinidia fulvicoma chloroplast, complete genome
							Actinidia hemsleyana	165707	NC_051879	156845	2020-12-10	2020-12-11	Actinidia hemsleyana chloroplast, complete genome
							Actinidia kolomikta	165710	NC_034915	157425	2017-06-02	2017-06-02	Actinidia kolomikta chloroplast, complete genome
							Actinidia lanceolata	165201	NC_046507	156390	2020-03-26	2020-03-26	Actinidia lanceolata chloroplast, complete genome
							Actinidia latifolia	165711	NC_051880	156873	2020-12-10	2020-12-11	Actinidia latifolia chloroplast, complete genome
							Actinidia lijiangensis	222504	NC_066502	156679	2022-09-22	2022-09-22	Actinidia lijiangensis chloroplast, complete genome
							Actinidia macrosperma	165712	NC_051887	156231	2020-12-10	2020-12-11	Actinidia macrosperma chloroplast, complete genome
							Actinidia polygama	64480	NC_031186	156583	2016-09-23	2016-09-23	Actinidia polygama chloroplast, complete genome
							Actinidia rubus	2781649	NC_053769	156573	2021-03-26	2021-03-26	Actinidia rubus chloroplast, complete genome
							Actinidia rufa	165716	NC_039973	156543	2018-12-03	2018-12-03	Actinidia rufa chloroplast, complete genome
							Actinidia setosa	64481	NC_051881	156728	2020-12-10	2020-12-11	Actinidia setosa chloroplast, complete genome
							Actinidia tetramera	1735015	NC_031187	157659	2016-09-23	2016-09-23	Actinidia tetramera chloroplast, complete genome
							Actinidia valvata	165719	NC_050357	156548	2020-09-15	2020-09-15	Actinidia valvata chloroplast, complete genome
						Saurauia	Saurauia tristyla	374845	NC_044098	156676	2019-08-02	2019-08-02	Saurauia tristyla chloroplast, complete genome
		Balsaminaceae				Hydrocera	Hydrocera triflora	252972	NC_037400	154189	2018-04-24	2018-04-24	Hydrocera triflora chloroplast, complete genome
						Impatiens	Impatiens alpicola	2803581	NC_053940	151366	2021-03-26	2021-03-28	Impatiens alpicola chloroplast, complete genome
							Impatiens balsamina	63779	NC_059942	152271	2022-01-04	2022-01-05	Impatiens balsamina chloroplast, complete genome
							Impatiens chlorosepala	1752749	NC_059943	152763	2022-01-04	2022-01-05	Impatiens chlorosepala chloroplast, complete genome
							Impatiens cyanantha	252999	NC_058204	152391	2021-10-25	2021-10-26	Impatiens cyanantha chloroplast, complete genome
							Impatiens davidii	253001	NC_058801	152214	2021-11-03	2021-11-04	Impatiens davidii chloroplast, complete genome
							Impatiens fanjingshanica	2822274	NC_059944	151538	2022-01-04	2022-01-05	Impatiens fanjingshanica chloroplast, complete genome
							Impatiens glandulifera	253017	NC_044718	152203	2019-09-21	2019-09-21	Impatiens glandulifera isolate HB10 chloroplast, complete genome
							Impatiens guizhouensis	2822275	NC_059945	152774	2022-01-04	2022-01-05	Impatiens guizhouensis chloroplast, complete genome
							Impatiens hawkeri	127127	NC_048520	151691	2020-06-01	2020-06-01	Impatiens hawkeri chloroplast, complete genome
							Impatiens linearisepala	2822276	NC_059946	152212	2022-01-04	2022-01-05	Impatiens linearisepala chloroplast, complete genome
							Impatiens loulanensis	2822277	NC_059947	152472	2022-01-04	2022-01-05	Impatiens loulanensis chloroplast, complete genome
							Impatiens macrovexilla	2908020	NC_060669	152286	2022-02-11	2022-02-12	Impatiens macrovexilla var. yaoshanensis chloroplast, complete genome
							Impatiens macrovexilla	1752756	NC_060668	152437	2022-02-11	2022-02-12	Impatiens macrovexilla chloroplast, complete genome
							Impatiens mengtszeana	253034	NC_058215	152928	2021-10-25	2021-10-26	Impatiens mengtszeana chloroplast, complete genome
							Impatiens monticola	253038	NC_058205	152656	2021-10-25	2021-10-26	Impatiens monticola chloroplast, complete genome
							Impatiens piufanensis	1752765	NC_037401	152238	2018-04-24	2018-07-19	Impatiens piufanensis chloroplast, complete genome
							Impatiens pritzelii	253046	NC_047191	152487	2020-04-26	2020-04-26	Impatiens pritzelii plastid, complete genome
							Impatiens stenosepala	253057	NC_059948	152802	2022-01-04	2022-01-05	Impatiens stenosepala chloroplast, complete genome
							Impatiens uliginosa	253066	NC_059760	152608	2022-01-04	2022-01-05	Impatiens uliginosa chloroplast, complete genome
							Impatiens walleriana	127142	NC_059949	151953	2022-01-04	2022-01-05	Impatiens walleriana chloroplast, complete genome
		Clethraceae				Clethra	Clethra delavayi	212706	NC_041129	157253	2019-03-18	2019-03-18	Clethra delavayi chloroplast, complete genome
		Ebenaceae				Diospyros	Diospyros blancoi	1932074	NC_033502	157745	2017-01-26	2017-01-26	Diospyros blancoi voucher PDBK 2014-0240 chloroplast, complete genome
							Diospyros cathayensis	665996	NC_039554	157689	2018-11-06	2018-11-06	Diospyros cathayensis chloroplast, complete genome
							Diospyros celebica	413731	NC_046040	157643	2020-03-07	2020-03-07	Diospyros celebica chloroplast, complete genome
							Diospyros dumetorum	210373	NC_035703	157834	2017-08-31	2017-08-31	Diospyros dumetorum voucher 13CS7925 plastid, complete genome
							Diospyros glaucifolia	413747	NC_030784	157593	2016-08-16	2016-08-16	Diospyros glaucifolia chloroplast, complete genome
							Diospyros hainanensis	1938265	NC_042160	157999	2019-05-12	2019-05-12	Diospyros hainanensis chloroplast, complete genome
							Diospyros kaki	35925	NC_030789	157784	2016-08-16	2016-08-16	Diospyros kaki chloroplast, complete genome
							Diospyros lotus	55363	NC_030786	157590	2016-08-16	2016-08-16	Diospyros lotus chloroplast, complete genome
							Diospyros maclurei	1938269	NC_042161	157946	2019-05-12	2019-05-12	Diospyros maclurei chloroplast, complete genome
							Diospyros nigra	1367312	NC_059001	157186	2021-11-03	2021-11-04	Diospyros nigra chloroplast, complete genome
							Diospyros oleifera	227308	NC_030787	157724	2016-08-16	2016-08-16	Diospyros oleifera chloroplast, complete genome
							Diospyros rhombifolia	268844	NC_039556	157368	2018-11-06	2018-11-06	Diospyros rhombifolia chloroplast, complete genome
							Diospyros strigosa	1938279	NC_035654	157508	2017-08-28	2017-08-28	Diospyros strigosa voucher 14CS8899 plastid, complete genome
							Diospyros vaccinioides	1938282	NC_060861	157778	2022-02-11	2022-02-12	Diospyros vaccinioides voucher SD618 chloroplast, complete genome
							Diospyros virginiana	13493	NC_039555	157761	2018-11-06	2018-11-06	Diospyros virginiana chloroplast, complete genome
		Ericaceae	Ericoideae	Rhodoreae		Rhododendron	Rhododendron calophytum	479660	NC_061396	200196	2022-03-11	2022-03-13	Rhododendron calophytum chloroplast, complete genome
							Rhododendron datiandingense	2798769	NC_057644	207311	2021-09-09	2021-09-10	Rhododendron datiandingense chloroplast, complete genome
							Rhododendron delavayi	1495201	NC_047438	193798	2020-04-26	2020-04-26	Rhododendron delavayi var. delavayi chloroplast, complete genome
							Rhododendron griersonianum	479676	NC_050162	206467	2020-08-17	2020-08-17	Rhododendron griersonianum chloroplast, complete genome
							Rhododendron huadingense	1874273	NC_063113	198952	2022-05-07	2022-05-15	Rhododendron huadingense chloroplast, complete genome
							Rhododendron kawakamii	174249	NC_058233	230777	2021-10-25	2021-10-26	Rhododendron kawakamii chloroplast, complete genome
							Rhododendron latoucheae	184576	NC_063094	156355	2022-05-07	2022-05-14	Rhododendron latoucheae chloroplast, complete genome
							Rhododendron micranthum	118363	NC_065477	201398	2022-08-10	2022-08-10	Rhododendron micranthum chloroplast, complete genome
							Rhododendron platypodum	2781105	NC_053746	201047	2021-03-26	2021-03-26	Rhododendron platypodum voucher LH Ma Wulong 2020516 chloroplast, complete genome
							Rhododendron simsii	118357	NC_053764	152214	2021-03-26	2021-03-26	Rhododendron simsii chloroplast, complete genome
			Pyroloideae	Monotropeae		Allotropa	Allotropa virgata	176242	NC_035580	35983	2017-08-24	2017-08-24	Allotropa virgata isolate California voucher JVF2959_OS plastid, complete genome
						Hemitomes	Hemitomes congestum	176246	NC_035581	35569	2017-08-24	2017-08-24	Hemitomes congestum voucher JVF2918_OS plastid, complete genome
						Monotropa	Monotropa hypopitys	176248	NC_029704	35336	2016-03-28	2016-03-29	Monotropa hypopitys isolate 1VOLR chloroplast, complete genome
							Monotropa uniflora	50148	NC_035582	43351	2017-08-24	2017-08-24	Monotropa uniflora isolate Florida voucher MBB89_OS plastid, complete genome
						Monotropsis	Monotropsis odorata	176252	NC_035583	32752	2017-08-24	2017-08-24	Monotropsis odorata voucher JPR10-62 OS plastid, complete genome
						Pityopus	Pityopus californicus	176255	NC_035584	35926	2017-08-24	2017-08-24	Pityopus californicus isolate California voucher JVF2963_OS plastid, complete genome
			Vaccinioideae	Gaultherieae		Gaultheria	Gaultheria fragrantissima	586110	NC_059849	176196	2022-01-04	2022-01-05	Gaultheria fragrantissima chloroplast, complete genome
							Gaultheria griffithiana	586111	NC_057623	175649	2021-09-09	2021-09-10	Gaultheria griffithiana isolate LL48 voucher KUN1248996 chloroplast, complete genome
							Gaultheria nummularioides	157517	NC_062667	176207	2022-04-22	2022-04-22	Gaultheria nummularioides chloroplast, complete genome
				Vaccinieae		Agapetes	Agapetes malipoensis	2876857	NC_058759	172729	2021-11-03	2021-11-04	Agapetes malipoensis chloroplast, complete genome
						Vaccinium	Vaccinium macrocarpon	13750	NC_019616	176045	2012-12-07	2012-12-20	Vaccinium macrocarpon plastid, complete genome
							Vaccinium oldhamii	190543	NC_042713	173245	2019-06-25	2019-06-25	Vaccinium oldhamii plastid, complete genome
		Lecythidaceae				Barringtonia	Barringtonia fusicarpa	129297	NC_035701	158927	2017-08-31	2017-08-31	Barringtonia fusicarpa voucher 14CS9189 plastid, complete genome
							Barringtonia racemosa	107821	NC_035705	159002	2017-08-31	2017-08-31	Barringtonia racemosa voucher 14CS8144 plastid, complete genome
						Bertholletia	Bertholletia excelsa	3645	NC_036412	160472	2017-12-07	2017-12-07	Bertholletia excelsa voucher NY:Mori25637 chloroplast, complete genome
		Marcgraviaceae				Marcgravia	Marcgravia coriacea	2518636	NC_041255	158401	2019-03-26	2019-03-26	Marcgravia coriacea voucher RBGE 19672994 (KUN) plastid, complete genome
		Pentaphylacaceae				Adinandra	Adinandra angustifolia	2021135	NC_035653	156344	2017-08-28	2017-08-28	Adinandra angustifolia voucher 14CS8678 plastid, complete genome
							Adinandra millettii	182329	NC_035678	156311	2017-08-31	2017-08-31	Adinandra millettii voucher 14CS8453 plastid, complete genome
						Anneslea	Anneslea fragrans	182331	NC_035709	158182	2017-08-31	2017-08-31	Anneslea fragrans voucher 13CS6723 plastid, complete genome
						Eurya	Eurya alata	197077	NC_041510	155179	2019-04-10	2019-04-10	Eurya alata chloroplast, complete genome
							Eurya loquaiana	184572	NC_050937	157218	2020-10-27	2020-10-27	Eurya loquaiana chloroplast, complete genome
						Euryodendron	Euryodendron excelsum	194712	NC_039178	157702	2018-08-24	2018-08-24	Euryodendron excelsum chloroplast, complete genome
						Pentaphylax	Pentaphylax euryoides	125047	NC_035710	156132	2017-08-31	2017-08-31	Pentaphylax euryoides voucher 14CS8681 plastid, complete genome
						Ternstroemia	Ternstroemia gymnanthera	107827	NC_035706	157753	2017-08-31	2017-08-31	Ternstroemia gymnanthera voucher 13CS7178 plastid, complete genome
		Polemoniaceae				Polemonium	Polemonium chinense	363816	NC_050355	155578	2020-09-15	2020-09-15	Polemonium chinense chloroplast, complete genome
		Primulaceae				Aegiceras	Aegiceras corniculatum	59970	NC_045111	157241	2019-10-29	2019-10-29	Aegiceras corniculatum voucher YG209 chloroplast, complete genome
						Androsace	Androsace bulleyana	1430397	NC_034641	152110	2017-05-24	2017-05-24	Androsace bulleyana chloroplast, complete genome
							Androsace erecta	184983	NC_057637	153547	2021-09-09	2021-09-10	Androsace erecta chloroplast, complete genome
							Androsace laxa	2108135	NC_039347	151942	2018-09-19	2018-09-19	Androsace laxa chloroplast, complete genome
							Androsace mariae	265245	NC_051991	151958	2020-12-10	2020-12-11	Androsace mariae chloroplast, complete genome
							Androsace paxiana	170919	NC_034640	150528	2017-05-24	2017-05-24	Androsace paxiana chloroplast, complete genome
						Ardisia	Ardisia brevicaulis	587397	NC_065694	156742	2022-08-25	2022-08-25	Ardisia brevicaulis chloroplast, complete genome
							Ardisia bullata	2790325	NC_054287	155088	2021-04-15	2021-04-18	Ardisia bullata chloroplast, complete genome
							Ardisia carnosicaulis	2884236	NC_060702	156548	2022-02-11	2022-02-12	Ardisia carnosicaulis chloroplast, complete genome
							Ardisia crenata	1200272	NC_061215	156538	2022-03-11	2022-03-13	Ardisia crenata var. bicolor voucher ACREN20190617 chloroplast, complete genome
							Ardisia crenata	13345	NC_059021	156540	2021-11-03	2021-11-04	Ardisia crenata chloroplast, complete genome
							Ardisia fordii	1200277	NC_060707	156999	2022-02-11	2022-02-12	Ardisia fordii chloroplast, complete genome
							Ardisia gigantifolia	213405	NC_059912	156216	2022-01-04	2022-01-05	Ardisia gigantifolia chloroplast, complete genome
							Ardisia japonica	276775	NC_058736	155996	2021-11-03	2021-11-04	Ardisia japonica chloroplast, complete genome
							Ardisia lindleyana	1082643	NC_066500	156741	2022-09-22	2022-09-22	Ardisia lindleyana chloroplast, complete genome
							Ardisia maclurei	1265924	NC_066496	155751	2022-09-22	2022-09-22	Ardisia maclurei chloroplast, complete genome
							Ardisia mamillata	587401	NC_057115	156757	2021-08-31	2021-09-01	Ardisia mamillata chloroplast, complete genome
							Ardisia merrillii	2878544	NC_060703	156746	2022-02-11	2022-02-12	Ardisia merrillii chloroplast, complete genome
							Ardisia omissa	2184480	NC_060598	156761	2022-02-11	2022-02-12	Ardisia omissa chloroplast, complete genome
							Ardisia pedalis	2799864	NC_066501	156722	2022-09-22	2022-09-22	Ardisia pedalis chloroplast, complete genome
							Ardisia polysticta	1265925	NC_021121	156506	2013-04-23	2013-05-13	Ardisia polysticta chloroplast, complete genome
							Ardisia primulifolia	587402	NC_066497	156728	2022-09-22	2022-09-22	Ardisia primulifolia chloroplast, complete genome
							Ardisia pseudocrispa	2305121	NC_066498	156744	2022-09-22	2022-09-22	Ardisia pseudocrispa chloroplast, complete genome
							Ardisia pusilla	587403	NC_066499	155749	2022-09-22	2022-09-22	Ardisia pusilla chloroplast, complete genome
							Ardisia quinquegona	648860	NC_060706	156766	2022-02-11	2022-02-12	Ardisia quinquegona chloroplast, complete genome
							Ardisia replicata	2184481	NC_060599	156278	2022-02-11	2022-02-12	Ardisia replicata chloroplast, complete genome
							Ardisia solanacea	1073919	NC_045098	156518	2019-10-29	2019-10-29	Ardisia solanacea voucher 17988 chloroplast, complete genome
							Ardisia violacea	1265928	NC_065390	156766	2022-08-03	2022-08-03	Ardisia violacea chloroplast, complete genome
						Elingamita	Elingamita johnsonii	55383	NC_045099	156180	2019-10-29	2019-10-29	Elingamita johnsonii voucher Y958 chloroplast, complete genome
						Embelia	Embelia scandens	2753877	NC_056316	157259	2021-06-19	2021-06-20	Embelia scandens chloroplast, complete genome
							Embelia vestita	1341709	NC_045113	157238	2019-10-29	2019-10-29	Embelia vestita voucher YG205 chloroplast, complete genome
						Lysimachia	Glaux maritima	110753	NC_059901	154939	2022-01-04	2022-01-05	Glaux maritima chloroplast, complete genome
							Lysimachia candida	213406	NC_063330	153632	2022-05-25	2022-05-26	Lysimachia candida isolate HENU20210731 chloroplast, complete genome
							Lysimachia christinae	213255	NC_053736	154810	2021-03-26	2021-03-26	Lysimachia christinae chloroplast, complete genome
							Lysimachia clethroides	167892	NC_064345	155110	2022-06-23	2022-06-23	Lysimachia clethroides chloroplast, complete genome
							Lysimachia congestiflora	110867	NC_045275	154505	2019-12-12	2019-12-12	Lysimachia congestiflora chloroplast, complete genome
							Lysimachia coreana	1454370	NC_026197	155386	2015-01-21	2015-01-21	Lysimachia coreana voucher YNUH:YNUHPG002 plastid, complete genome
							Lysimachia fordiana	213266	NC_065763	154399	2022-08-25	2022-08-25	Lysimachia fordiana chloroplast, complete genome
							Lysimachia hemsleyana	1043453	NC_052863	155618	2021-02-09	2021-02-10	Lysimachia hemsleyana chloroplast, complete genome
							Lysimachia mauritiana	306286	NC_060700	152691	2022-02-11	2022-02-12	Lysimachia mauritiana chloroplast, complete genome
						Maesa	Maesa hupehensis	2871480	NC_062126	157005	2022-04-04	2022-04-05	Maesa hupehensis chloroplast, complete genome
						Myrsine	Myrsine africana	59982	NC_045100	156433	2019-10-29	2019-10-29	Myrsine africana voucher 30087 chloroplast, complete genome
							Myrsine sandwicensis	2650782	NC_045116	156284	2019-10-29	2019-10-29	Myrsine sandwicensis voucher 38322 chloroplast, complete genome
							Myrsine stolonifera	2508515	NC_045112	156953	2019-10-29	2019-10-29	Myrsine stolonifera voucher YG208 chloroplast, complete genome
						Parathesis	Parathesis chiapensis	2650783	NC_045115	156666	2019-10-29	2019-10-29	Parathesis chiapensis voucher YG237 chloroplast, complete genome
							Parathesis donnell-smithii	2650784	NC_045114	156344	2019-10-29	2019-10-29	Parathesis donnell-smithii voucher YG238 chloroplast, complete genome
						Primula	Primula algida	175042	NC_053582	154420	2021-03-25	2021-03-26	Primula algida isolate S06970 plastid, complete genome
							Primula alpicola	184991	NC_053588	154220	2021-03-25	2021-03-26	Primula alpicola isolate S10736 plastid, complete genome
							Primula ambita	2834324	NC_058260	153837	2021-10-25	2021-10-26	Primula ambita voucher zw40 chloroplast, complete genome
							Primula amethystina	2940259	NC_065379	151560	2022-08-03	2022-08-03	Primula amethystina subsp. argutidens chloroplast, complete genome
							Primula amethystina	272088	NC_053577	151565	2021-03-25	2021-03-26	Primula amethystina isolate S04573 plastid, complete genome
							Primula anisodora	1648219	NC_053578	151674	2021-03-25	2021-03-26	Primula anisodora isolate S04574 plastid, complete genome
							Primula annulata	2762998	NC_053608	154434	2021-03-25	2021-03-26	Primula annulata isolate ZW113 plastid, complete genome
							Primula asarifolia	370647	NC_058256	153905	2021-10-25	2021-10-26	Primula asarifolia voucher zw105 chloroplast, complete genome
							Primula atrodentata	2726136	NC_053587	154713	2021-03-25	2021-03-26	Primula atrodentata isolate S10726 plastid, complete genome
							Primula beesiana	166115	NC_046770	150873	2020-04-10	2020-04-10	Primula beesiana chloroplast, complete genome
							Primula bracteata	175046	NC_053592	153439	2021-03-25	2021-03-26	Primula bracteata isolate S12194 plastid, complete genome
							Primula bulleyana	152138	NC_046947	150978	2020-04-10	2020-04-10	Primula bulleyana chloroplast, complete genome
							Primula calyptrata	690488	NC_053606	153273	2021-03-25	2021-03-26	Primula calyptrata isolate ZW111 plastid, complete genome
							Primula capitata	175048	NC_053589	154663	2021-03-25	2021-03-26	Primula capitata isolate S11491 plastid, complete genome
							Primula cawdoriana	2726138	NC_053586	154376	2021-03-25	2021-03-26	Primula cawdoriana isolate S10724 plastid, complete genome
							Primula chionantha	370656	NC_053583	150974	2021-03-25	2021-03-26	Primula chionantha isolate S06971 plastid, complete genome
							Primula chrysochlora	1648221	NC_034678	151944	2017-05-24	2017-05-24	Primula chrysochlora chloroplast, complete genome
							Primula chungensis	175050	NC_050245	150895	2020-09-15	2020-09-15	Primula chungensis chloroplast, complete genome
							Primula cicutariifolia	170920	NC_053605	151974	2021-03-25	2021-03-26	Primula cicutariifolia isolate ZW108 plastid, complete genome
							Primula densa	2834325	NC_058262	153332	2021-10-25	2021-10-26	Primula densa voucher zw08 chloroplast, complete genome
							Primula denticulata	2021927	NC_050247	154660	2020-09-15	2020-09-15	Primula denticulata subsp. sinodenticulata chloroplast, complete genome
							Primula dryadifolia	175057	NC_053596	154181	2021-03-25	2021-03-26	Primula dryadifolia isolate S12627 plastid, complete genome
							Primula duclouxii	1044913	NC_058263	153028	2021-10-25	2021-10-26	Primula duclouxii voucher S4588 chloroplast, complete genome
							Primula dumicola	2834326	NC_058257	153756	2021-10-25	2021-10-26	Primula dumicola voucher zw103 chloroplast, complete genome
							Primula effusa	2834327	NC_058259	153056	2021-10-25	2021-10-26	Primula effusa voucher zw89 chloroplast, complete genome
							Primula erythrocarpa	2762999	NC_053598	154590	2021-03-25	2021-03-26	Primula erythrocarpa isolate S13033 plastid, complete genome
							Primula faberi	272090	NC_053576	151513	2021-03-25	2021-03-26	Primula faberi isolate J07304 plastid, complete genome
							Primula filchnerae	170921	NC_051972	151443	2020-12-10	2020-12-11	Primula filchnerae chloroplast, complete genome
							Primula flaccida	175065	NC_053595	154752	2021-03-25	2021-03-26	Primula flaccida isolate S12401 plastid, complete genome
							Primula florindae	166116	NC_053579	154429	2021-03-25	2021-03-26	Primula florindae isolate S04592 plastid, complete genome
							Primula forbesii	175067	NC_061696	152944	2022-03-31	2022-03-31	Primula forbesii chloroplast, complete genome
							Primula forrestii	175068	NC_053602	153727	2021-03-25	2021-03-26	Primula forrestii isolate ZW31 plastid, complete genome
							Primula gemmifera	175069	NC_053590	154650	2021-03-25	2021-03-26	Primula gemmifera isolate S11963 plastid, complete genome
							Primula geraniifolia	175070	NC_053600	153979	2021-03-25	2021-03-26	Primula geraniifolia isolate S13078 plastid, complete genome
							Primula handeliana	1271601	NC_039348	151081	2018-09-19	2018-09-19	Primula handeliana chloroplast, complete genome
							Primula helodoxa	690494	NC_046771	151909	2020-04-10	2020-04-10	Primula helodoxa chloroplast, complete genome
							Primula heucherifolia	370663	NC_053580	153723	2021-03-25	2021-03-26	Primula heucherifolia isolate S04596 plastid, complete genome
							Primula homogama	2789741	NC_054305	154677	2021-04-15	2021-04-18	Primula homogama plastid, complete genome
							Primula hookeri	2763000	NC_053593	151314	2021-03-25	2021-03-26	Primula hookeri isolate S12336 plastid, complete genome
							Primula hubeiensis	2724134	NC_056372	151759	2021-06-19	2021-06-20	Primula hubeiensis chloroplast, complete genome
							Primula jiugongshanensis	2037948	NC_056335	151696	2021-06-19	2021-06-20	Primula jiugongshanensis chloroplast, complete genome
							Primula knuthiana	2108136	NC_039350	152502	2018-09-19	2018-09-19	Primula knuthiana chloroplast, complete genome
							Primula kwangtungensis	1637976	NC_034371	153757	2017-04-19	2017-04-19	Primula kwangtungensis chloroplast, complete genome
							Primula merrilliana	170923	NC_053604	151226	2021-03-25	2021-03-26	Primula merrilliana isolate ZW106 plastid, complete genome
							Primula miyabeana	184996	NC_053607	151706	2021-03-25	2021-03-26	Primula miyabeana isolate ZW112 plastid, complete genome
							Primula moupinensis	690499	NC_050244	151993	2020-09-15	2020-09-15	Primula moupinensis chloroplast, complete genome
							Primula obconica	170924	NC_046415	153694	2020-03-26	2020-03-26	Primula obconica chloroplast, complete genome
							Primula odontocalyx	370671	NC_065386	151738	2022-08-03	2022-08-03	Primula odontocalyx chloroplast, complete genome
							Primula oreodoxa	1044918	NC_050848	153884	2020-10-27	2020-10-27	Primula oreodoxa chloroplast, complete genome
							Primula ovalifolia	690504	NC_064961	151618	2022-08-03	2022-08-03	Primula ovalifolia isolate JPTX chloroplast, complete genome
							Primula palinuri	110762	NC_061708	154186	2022-03-31	2022-03-31	Primula palinuri chloroplast, complete genome
							Primula pellucida	2021928	NC_050248	153225	2020-09-15	2020-09-15	Primula pellucida chloroplast, complete genome
							Primula persimilis	1971616	NC_034331	152756	2017-04-17	2017-04-17	Primula persimilis chloroplast, complete genome
							Primula poissonii	166117	NC_024543	151664	2014-07-29	2014-09-30	Primula poissonii chloroplast, complete genome
							Primula pulchella	175090	NC_050246	154599	2020-09-15	2020-09-15	Primula pulchella chloroplast, complete genome
							Primula pumilio	175091	NC_065465	154705	2022-08-10	2022-08-10	Primula pumilio chloroplast, complete genome
							Primula purdomii	1271606	NC_053591	151325	2021-03-25	2021-03-26	Primula purdomii isolate S12077 plastid, complete genome
							Primula qiupuensis	2841358	NC_064959	152713	2022-08-03	2022-08-03	Primula qiupuensis isolate LXC chloroplast, complete genome
							Primula ranunculoides	931088	NC_056361	150187	2021-06-19	2021-06-20	Primula ranunculoides chloroplast, complete genome
							Primula rubifolia	690509	NC_058261	154063	2021-10-25	2021-10-26	Primula rubifolia voucher zw22 chloroplast, complete genome
							Primula saxatilis	486446	NC_053584	153053	2021-03-25	2021-03-26	Primula saxatilis isolate S06982 plastid, complete genome
							Primula secundiflora	159014	NC_053585	151583	2021-03-25	2021-03-26	Primula secundiflora isolate S10531 plastid, complete genome
							Primula septemloba	175096	NC_053603	153308	2021-03-25	2021-03-26	Primula septemloba isolate ZW37 plastid, complete genome
							Primula sikkimensis	110763	NC_050243	150496	2020-09-15	2020-09-15	Primula sikkimensis chloroplast, complete genome
							Primula sinensis	170926	NC_030609	150859	2016-07-12	2016-07-12	Primula sinensis chloroplast, complete genome
							Primula smithiana	690515	NC_061709	151811	2022-03-31	2022-03-31	Primula smithiana chloroplast, complete genome
							Primula sonchifolia	175097	NC_053594	150974	2021-03-25	2021-03-26	Primula sonchifolia isolate S12343 plastid, complete genome
							Primula stenocalyx	2831536	NC_058249	153678	2021-10-25	2021-10-26	Primula stenocalyx chloroplast, complete genome
							Primula stenodonta	1980291	NC_034677	150785	2017-05-24	2017-05-24	Primula stenodonta chloroplast, complete genome
							Primula strumosa	2763002	NC_053599	151897	2021-03-25	2021-03-26	Primula strumosa isolate S13040 plastid, complete genome
							Primula taliensis	175101	NC_053601	151233	2021-03-25	2021-03-26	Primula taliensis isolate S13200 plastid, complete genome
							Primula tsiangii	2714856	NC_046755	153281	2020-04-10	2020-04-10	Primula tsiangii voucher xu150008 chloroplast, complete genome
							Primula valentiniana	2925269	NC_061669	150970	2022-03-31	2022-03-31	Primula valentiniana chloroplast, complete genome
							Primula veris	170927	NC_031428	150856	2016-10-13	2016-10-13	Primula veris chloroplast, complete genome
							Primula vialii	175103	NC_065387	154897	2022-08-03	2022-08-03	Primula vialii chloroplast, complete genome
							Primula vilmoriniana	2834331	NC_058258	154061	2021-10-25	2021-10-26	Primula vilmoriniana voucher zw90 chloroplast, complete genome
							Primula violaris	2829159	NC_058572	153630	2021-11-03	2021-11-04	Primula violaris chloroplast, complete genome
							Primula virginis	1044923	NC_053581	151163	2021-03-25	2021-03-26	Primula virginis isolate S04620 plastid, complete genome
							Primula walshii	1430408	NC_053597	154060	2021-03-25	2021-03-26	Primula walshii isolate S13028 plastid, complete genome
							Primula waltonii	175105	NC_058808	154124	2021-11-03	2021-11-04	Primula waltonii chloroplast, complete genome
							Primula wannanensis	2841359	NC_064960	151733	2022-08-03	2022-08-03	Primula wannanensis isolate YLD chloroplast, complete genome
							Primula woodwardii	1271610	NC_039349	151666	2018-09-19	2018-09-19	Primula woodwardii chloroplast, complete genome
						Tapeinosperma	Tapeinosperma multiflorum	2650785	NC_045117	155168	2019-10-29	2019-10-29	Tapeinosperma multiflorum voucher Y934 chloroplast, complete genome
							Tapeinosperma netor	2650786	NC_045118	154616	2019-10-29	2019-10-29	Tapeinosperma netor voucher 33984 chloroplast, complete genome
		Sapotaceae	Chrysophylloideae			Chrysophyllum	Chrysophyllum cainito	221251	NC_053850	158841	2021-03-26	2021-03-26	Chrysophyllum cainito chloroplast, complete genome
						Lucuma	Pouteria campechiana	233737	NC_033501	157922	2017-01-26	2017-01-26	Pouteria campechiana voucher PDBK 2014-0238 chloroplast, complete genome
						Pouteria	Pouteria caimito	872014	NC_052730	158916	2021-02-09	2021-02-10	Pouteria caimito chloroplast, complete genome
						Synsepalum	Synsepalum dulcificum	3743	NC_053849	158463	2021-03-26	2021-03-26	Synsepalum dulcificum chloroplast, complete genome
			Sapotoideae			Madhuca	Madhuca hainanensis	362713	NC_053619	159630	2021-03-25	2021-03-26	Madhuca hainanensis chloroplast, complete genome
						Mimusops	Mimusops coriacea	1573160	NC_058625	159689	2021-11-03	2021-11-04	Mimusops coriacea voucher UEC 90949 chloroplast, complete genome
							Mimusops elengi	233715	NC_061660	159719	2022-03-31	2022-03-31	Mimusops elengi chloroplast, complete genome
						Sideroxylon	Sideroxylon wightianum	362732	NC_041130	159538	2019-03-18	2019-03-18	Sideroxylon wightianum chloroplast, complete genome
						Vitellaria	Vitellaria paradoxa	292385	NC_057076	159725	2021-08-31	2021-09-01	Vitellaria paradoxa chloroplast, complete genome
		Sladeniaceae				Sladenia	Sladenia celastrifolia	125053	NC_035707	161319	2017-08-31	2017-08-31	Sladenia celastrifolia voucher 14CS8355 plastid, complete genome
		Styracaceae				Alniphyllum	Alniphyllum eberhardtii	1897053	NC_031892	155384	2016-11-14	2016-11-14	Alniphyllum eberhardtii plastid, complete genome
							Alniphyllum fortunei	167981	NC_054200	154166	2021-04-15	2021-04-18	Alniphyllum fortunei chloroplast, complete genome
							Alniphyllum pterospermum	1609849	NC_041126	155185	2019-03-18	2019-03-18	Alniphyllum pterospermum chloroplast, complete genome
						Bruinsmia	Bruinsmia polysperma	1842555	NC_030180	157879	2016-05-19	2016-05-19	Bruinsmia polysperma chloroplast, complete genome
							Bruinsmia styracoides	167983	NC_041137	156434	2019-03-18	2019-03-18	Bruinsmia styracoides chloroplast, complete genome
						Changiostyrax	Changiostyrax dolichocarpus	168120	NC_042252	158821	2019-05-12	2019-05-28	Changiostyrax dolichocarpus isolate sm2 chloroplast, complete genome
							Changiostyrax dolichocarpus	168120	NC_041171	159136	2019-03-18	2019-03-18	Changiostyrax dolichocarpus chloroplast, complete genome
						Halesia	Halesia carolina	85887	NC_041127	159018	2019-03-18	2019-03-18	Halesia carolina chloroplast, complete genome
							Halesia diptera	86865	NC_041128	158849	2019-03-18	2019-03-18	Halesia diptera chloroplast, complete genome
						Huodendron	Huodendron biaristatum	153521	NC_041132	158499	2019-03-18	2019-03-18	Huodendron biaristatum chloroplast, complete genome
							Huodendron tibeticum	168121	NC_053899	159320	2021-03-26	2021-03-26	Huodendron tibeticum chloroplast, complete genome
						Melliodendron	Melliodendron xylocarpum	167985	NC_035712	157131	2017-08-31	2017-08-31	Melliodendron xylocarpum voucher YXQ138 plastid, complete genome
						Perkinsiodendron	Perkinsiodendron macgregorii	168115	NC_041136	158602	2019-03-18	2019-03-18	Perkinsiodendron macgregorii chloroplast, complete genome
						Pterostyrax	Pterostyrax corymbosus	167987	NC_041134	158836	2019-03-18	2019-03-18	Pterostyrax corymbosus chloroplast, complete genome
							Pterostyrax hispidus	167989	NC_041135	158879	2019-03-18	2019-03-18	Pterostyrax hispidus chloroplast, complete genome
							Pterostyrax psilophyllus	167990	NC_041133	158835	2019-03-18	2019-03-18	Pterostyrax psilophyllus chloroplast, complete genome
						Rehderodendron	Rehderodendron macrocarpum	85889	NC_041139	157934	2019-03-18	2019-03-18	Rehderodendron macrocarpum chloroplast, complete genome
						Sinojackia	Sinojackia huangmeiensis	363217	NC_047297	158758	2020-04-26	2020-04-26	Sinojackia huangmeiensis chloroplast, complete genome
							Sinojackia microcarpa	363218	NC_041131	158739	2019-03-18	2019-03-18	Sinojackia microcarpa chloroplast, complete genome
							Sinojackia rehderiana	55371	NC_035711	158760	2017-08-31	2017-08-31	Sinojackia rehderiana voucher 14CS9081 plastid, complete genome
							Sinojackia sarcocarpa	363216	NC_042148	158737	2019-05-12	2019-05-12	Sinojackia sarcocarpa chloroplast, complete genome
							Sinojackia xylocarpa	168123	NC_035418	158725	2017-07-14	2017-07-14	Sinojackia xylocarpa voucher SXYL20170211 chloroplast, complete genome
						Styrax	Styrax agrestis	153522	NC_053897	157893	2021-03-26	2021-03-26	Styrax agrestis chloroplast, complete genome
							Styrax americanus	13700	NC_065131	157826	2022-08-03	2022-08-03	Styrax americanus chloroplast, complete genome
							Styrax argenteus	1129724	NC_065129	158275	2022-08-03	2022-08-03	Styrax argenteus chloroplast, complete genome
							Styrax calvescens	153525	NC_046062	157951	2020-03-07	2020-03-07	Styrax calvescens chloroplast, complete genome
							Styrax casearifolia	2959381	NC_065125	157932	2022-08-03	2022-08-03	Styrax casearifolia chloroplast, complete genome
							Styrax chinensis	153527	NC_057967	158502	2021-09-30	2021-10-01	Styrax chinensis chloroplast, complete genome
							Styrax confusus	153528	NC_046063	157981	2020-03-07	2020-03-07	Styrax confusus chloroplast, complete genome
							Styrax dasyanthus	153530	NC_050646	157501	2020-10-09	2020-10-09	Styrax dasyanthus chloroplast, complete genome
							Styrax duclouxii	2819571	NC_059790	157913	2022-01-04	2022-01-05	Styrax duclouxii chloroplast, complete genome
							Styrax faberi	153531	NC_050645	159424	2020-10-09	2020-10-09	Styrax faberi chloroplast, complete genome
							Styrax formosanus	107837	NC_065128	158053	2022-08-03	2022-08-03	Styrax formosanus chloroplast, complete genome
							Styrax grandiflorus	210386	NC_030539	158052	2016-07-12	2016-07-12	Styrax grandiflorus chloroplast, complete genome
							Styrax hemsleyanus	153537	NC_047298	158027	2020-04-26	2020-04-26	Styrax hemsleyanus chloroplast, complete genome
							Styrax huanus	2959383	NC_065127	157917	2022-08-03	2022-08-03	Styrax huanus chloroplast, complete genome
							Styrax japonicus	59680	NC_047429	157929	2020-04-26	2020-04-26	Styrax japonicus chloroplast, complete genome
							Styrax macrocarpus	2741634	NC_049107	157805	2020-06-28	2020-06-28	Styrax macrocarpus chloroplast, complete genome
							Styrax obassis	153542	NC_046064	157910	2020-03-07	2020-03-07	Styrax obassis chloroplast, complete genome
							Styrax odoratissimus	153543	NC_059789	157921	2022-01-04	2022-01-05	Styrax odoratissimus chloroplast, complete genome
							Styrax perkinsiae	153547	NC_065123	157810	2022-08-03	2022-08-03	Styrax perkinsiae chloroplast, complete genome
							Styrax ramirezii	153554	NC_041138	158315	2019-03-18	2019-03-18	Styrax ramirezii chloroplast, complete genome
							Styrax roseus	2959384	NC_065124	157906	2022-08-03	2022-08-03	Styrax roseus chloroplast, complete genome
							Styrax rugosus	2959385	NC_065130	158249	2022-08-03	2022-08-03	Styrax rugosus chloroplast, complete genome
							Styrax serrulatus	153556	NC_065126	157900	2022-08-03	2022-08-03	Styrax serrulatus chloroplast, complete genome
							Styrax suberifolius	153558	NC_041125	158480	2019-03-18	2019-03-18	Styrax suberifolius chloroplast, complete genome
							Styrax tonkinensis	153559	NC_059761	157934	2022-01-04	2022-01-05	Styrax tonkinensis chloroplast, complete genome
							Styrax wuyuanensis	2803818	NC_053928	157969	2021-03-26	2021-03-26	Styrax wuyuanensis chloroplast, complete genome
							Styrax zhejiangensis	2060930	NC_038209	157387	2018-08-03	2018-08-03	Styrax zhejiangensis plastid, complete genome
		Symplocaceae				Symplocos	Symplocos coreana	239695	NC_058287	157365	2021-10-25	2021-10-26	Symplocos coreana chloroplast, complete genome
							Symplocos costaricana	335940	NC_035708	157095	2017-08-31	2019-01-18	Symplocos costaricana voucher NZ7028 plastid, complete genome
							Symplocos ovatilobata	251593	NC_036489	157417	2017-12-18	2017-12-18	Symplocos ovatilobata chloroplast, complete genome
							Symplocos paniculata	55373	NC_035702	156992	2017-08-31	2017-08-31	Symplocos paniculata voucher 14CS8181 plastid, complete genome
							Symplocos prunifolia	239711	NC_058288	157204	2021-10-25	2021-10-26	Symplocos prunifolia chloroplast, complete genome
							Symplocos tanakana	239718	NC_058289	156971	2021-10-25	2021-10-26	Symplocos tanakana chloroplast, complete genome
							Symplocos tetragona	251605	NC_066798	157271	2022-10-03	2022-10-03	Symplocos tetragona chloroplast, complete genome
		Theaceae				Apterosperma	Apterosperma oblata	182296	NC_035641	156590	2017-08-28	2017-08-28	Apterosperma oblata voucher YangSX 4361 plastid, complete genome
						Camellia	Camellia achrysantha	147911	NC_057956	156658	2021-09-30	2021-10-01	Camellia achrysantha chloroplast, complete genome
							Camellia amplexicaulis	479408	NC_051559	157203	2020-11-22	2020-11-22	Camellia amplexicaulis chloroplast, complete genome
							Camellia amplexifolia	2837496	NC_061610	156591	2022-03-31	2022-03-31	Camellia amplexifolia chloroplast, complete genome
							Camellia anlungensis	1454363	NC_050354	156587	2020-09-15	2020-09-15	Camellia anlungensis voucher CANLU20191106 chloroplast, complete genome
							Camellia atrothea	542714	NC_066658	157099	2022-10-03	2022-10-03	Camellia atrothea chloroplast, complete genome
							Camellia aurea	2883579	NC_062050	156588	2022-04-04	2022-04-05	Camellia aurea chloroplast, complete genome
							Camellia azalea	536625	NC_035574	157039	2017-08-24	2017-08-24	Camellia azalea chloroplast, complete genome
							Camellia bambusifolia	2321407	NC_067085	156896	2022-10-09	2022-10-09	Camellia bambusifolia chloroplast, complete genome
							Camellia brevistyla	296050	NC_052752	159281	2021-02-09	2021-02-10	Camellia brevistyla chloroplast, complete genome
							Camellia chekiangoleosa	450940	NC_037472	156971	2018-04-24	2018-04-24	Camellia chekiangoleosa chloroplast, complete genome
							Camellia chrysanthoides	147912	NC_057957	156959	2021-09-30	2021-10-01	Camellia chrysanthoides chloroplast, complete genome
							Camellia confusa	2857521	NC_058854	156905	2021-11-03	2021-11-04	Camellia confusa chloroplast, complete genome
							Camellia connata	2880969	NC_067053	156311	2022-10-09	2022-10-09	Camellia connata plastid, complete genome
							Camellia costata	2907141	NC_061904	157056	2022-04-04	2022-04-05	Camellia costata chloroplast, complete genome
							Camellia crapnelliana	542719	NC_024541	156997	2014-07-29	2014-09-30	Camellia crapnelliana chloroplast, complete genome
							Camellia cuspidata	319925	NC_022459	156618	2013-10-24	2013-10-24	Camellia cuspidata voucher HKAS:S.X.Yang3159 chloroplast, complete genome
							Camellia danzaiensis	1339356	NC_022460	156576	2013-10-24	2013-10-24	Camellia danzaiensis voucher HKAS:S.X.Yang3147 chloroplast, complete genome
							Camellia debaoensis	2056232	NC_057958	156854	2021-09-30	2021-10-01	Camellia debaoensis chloroplast, complete genome
							Camellia edithae	536626	NC_067081	156482	2022-10-09	2022-10-09	Camellia edithae chloroplast, complete genome
							Camellia elongata	674061	NC_035652	156751	2017-08-28	2017-08-28	Camellia elongata voucher YangSX 5065 plastid, complete genome
							Camellia fascicularis	147913	NC_053896	156815	2021-03-26	2021-03-26	Camellia fascicularis chloroplast, complete genome
							Camellia fluviatilis	542723	NC_058853	157041	2021-11-03	2021-11-04	Camellia fluviatilis chloroplast, complete genome
							Camellia formosensis	460808	NC_065198	156986	2022-08-03	2022-08-03	Camellia formosensis chloroplast, complete genome
							Camellia fraterna	542725	NC_050388	156902	2020-09-15	2020-09-15	Camellia fraterna chloroplast, complete genome
							Camellia gauchowensis	542727	NC_053541	157004	2021-03-25	2021-03-26	Camellia gauchowensis chloroplast, complete genome
							Camellia gigantocarpa	544492	NC_058879	156952	2021-11-03	2021-11-04	Camellia gigantocarpa chloroplast, complete genome
							Camellia grandibracteata	1454364	NC_024659	157127	2014-08-06	2014-08-06	Camellia grandibracteata chloroplast, complete genome
							Camellia granthamiana	182298	NC_038181	157001	2018-08-03	2018-08-03	Camellia granthamiana chloroplast, complete genome
							Camellia gymnogyna	674062	NC_039626	156590	2018-11-06	2018-11-06	Camellia gymnogyna chloroplast, complete genome
							Camellia impressinervis	147918	NC_022461	156892	2013-10-24	2013-10-24	Camellia impressinervis voucher HKAS:S.X.Yang1080 chloroplast, complete genome
							Camellia indochinensis	147932	NC_067091	156574	2022-10-09	2022-10-09	Camellia indochinensis var. tunghinensis chloroplast, complete genome
							Camellia japonica	4443	NC_036830	156606	2018-02-06	2018-02-06	Camellia japonica strain S288C chloroplast, complete genome
							Camellia kissii	319927	NC_053915	156961	2021-03-26	2021-03-26	Camellia kissii chloroplast, complete genome
							Camellia leptophylla	542733	NC_024660	157102	2014-08-06	2014-08-06	Camellia leptophylla chloroplast, complete genome
							Camellia liberofilamenta	147919	NC_061603	156865	2022-03-31	2022-03-31	Camellia liberofilamenta chloroplast, complete genome
							Camellia lienshanensis	2321412	NC_067086	156901	2022-10-09	2022-10-09	Camellia lienshanensis chloroplast, complete genome
							Camellia limonia	147920	NC_061599	156657	2022-03-31	2022-03-31	Camellia limonia chloroplast, complete genome
							Camellia longipedicellata	542734	NC_065391	156669	2022-08-03	2022-08-03	Camellia longipedicellata voucher YangSX 5001 plastid, complete genome
							Camellia mairei	536627	NC_035688	156963	2017-08-31	2017-08-31	Camellia mairei voucher YangSX 5054 plastid, complete genome
							Camellia meiocarpa	479407	NC_058881	156550	2021-11-03	2021-11-04	Camellia meiocarpa clone 3 chloroplast, complete genome
							Camellia micrantha	147924	NC_058646	156958	2021-11-03	2021-11-04	Camellia micrantha chloroplast, complete genome
							Camellia mingii	2547915	NC_046699	156806	2020-04-10	2020-04-10	Camellia mingii voucher S. X. Yang 5610 plastid, complete genome
							Camellia nitidissima	147926	NC_039645	157247	2018-11-06	2018-11-06	Camellia nitidissima chloroplast, complete genome
							Camellia oleifera	385388	NC_023084	156971	2013-12-20	2013-12-20	Camellia oleifera plastid, complete genome
							Camellia parvipetala	147927	NC_067089	156933	2022-10-09	2022-10-09	Camellia parvipetala chloroplast, complete genome
							Camellia parvisepala	1840594	NC_058924	157074	2021-11-03	2021-11-04	Camellia parvisepala voucher 119-13-16 chloroplast, complete genome
							Camellia perpetua	1889603	NC_054364	156162	2021-04-15	2021-04-18	Camellia perpetua chloroplast, complete genome
							Camellia petelotii	1889602	NC_061600	157046	2022-03-31	2022-03-31	Camellia petelotii var. microcarpa chloroplast, complete genome
							Camellia petelotii	153490	NC_024661	157121	2014-08-06	2014-08-06	Camellia petelotii chloroplast, complete genome
							Camellia pingguoensis	147931	NC_067088	156882	2022-10-09	2022-10-09	Camellia pingguoensis var. terminalis chloroplast, complete genome
							Camellia pingguoensis	147928	NC_061051	156621	2022-02-24	2022-02-25	Camellia pingguoensis chloroplast, complete genome
							Camellia pitardii	319928	NC_022462	156585	2013-10-24	2013-10-24	Camellia pitardii voucher HKAS:S.X.Yang3148 chloroplast, complete genome
							Camellia polyodonta	452971	NC_060777	156983	2022-02-11	2022-02-12	Camellia polyodonta chloroplast, complete genome
							Camellia ptilophylla	319931	NC_038198	157097	2018-08-03	2018-08-03	Camellia ptilophylla chloroplast, complete genome
							Camellia ptilosperma	147929	NC_067090	157496	2022-10-09	2022-10-09	Camellia ptilosperma chloroplast, complete genome
							Camellia pubicosta	1523625	NC_024662	157076	2014-08-06	2014-08-06	Camellia pubicosta chloroplast, complete genome
							Camellia pubipetala	147930	NC_054365	156993	2021-04-15	2021-04-18	Camellia pubipetala chloroplast, complete genome
							Camellia renshanxiangiae	2547459	NC_041672	156665	2019-04-10	2019-04-10	Camellia renshanxiangiae chloroplast, complete genome
							Camellia reticulata	452972	NC_024663	156971	2014-08-06	2014-08-06	Camellia reticulata chloroplast, complete genome
							Camellia rhytidophylla	648848	NC_050389	157073	2020-09-15	2020-09-15	Camellia rhytidophylla chloroplast, complete genome
							Camellia rostrata	2830873	NC_058254	156547	2021-10-25	2021-10-26	Camellia rostrata voucher YangSX 6081 plastid, complete genome
							Camellia saluenensis	319929	NC_067082	156891	2022-10-09	2022-10-09	Camellia saluenensis chloroplast, complete genome
							Camellia sasanqua	182300	NC_041473	156544	2019-04-10	2019-04-10	Camellia sasanqua chloroplast, complete genome
							Camellia semiserrata	452973	NC_058880	156833	2021-11-03	2021-11-04	Camellia semiserrata chloroplast, complete genome
							Camellia sinensis	1523626	NC_061691	157097	2022-03-31	2022-03-31	Camellia sinensis var. pubilimba chloroplast, complete genome
							Camellia sinensis	4442	NC_020019	157103	2012-12-31	2012-12-31	Camellia sinensis chloroplast, complete genome
							Camellia sp.	2920868	NC_061601	156865	2022-03-31	2022-03-31	Camellia sp. 'innominata' chloroplast, complete genome
							Camellia suaveolens	2893994	NC_063576	156981	2022-06-03	2022-06-03	Camellia suaveolens chloroplast, complete genome
							Camellia subintegra	536629	NC_067087	156987	2022-10-09	2022-10-09	Camellia subintegra chloroplast, complete genome
							Camellia szechuanensis	542752	NC_035651	157070	2017-08-28	2017-08-28	Camellia szechuanensis voucher YangSX 5066 plastid, complete genome
							Camellia tachangensis	542753	NC_056149	157026	2021-06-19	2021-06-20	Camellia tachangensis cultivar Xingyi6 chloroplast, complete genome
							Camellia taliensis	182317	NC_022264	156974	2013-09-12	2013-09-12	Camellia taliensis voucher HKAS:S.X.Yang3157 chloroplast, complete genome
							Camellia vietnamensis	460809	NC_060778	156999	2022-02-11	2022-02-12	Camellia vietnamensis chloroplast, complete genome
							Camellia wumingensis	1889607	NC_067092	156649	2022-10-09	2022-10-09	Camellia wumingensis chloroplast, complete genome
							Camellia xiashiensis	147933	NC_061602	156865	2022-03-31	2022-03-31	Camellia xiashiensis chloroplast, complete genome
							Camellia yuhsienensis	542761	NC_053622	156912	2021-03-25	2021-03-26	Camellia yuhsienensis chloroplast, complete genome
							Camellia yunnanensis	194713	NC_022463	156592	2013-10-24	2013-10-24	Camellia yunnanensis voucher HKAS:S.X.Yang1090 chloroplast, complete genome
							Camellia zhaiana	2830874	NC_058253	156627	2021-10-25	2021-10-26	Camellia zhaiana voucher YangSX 6023 plastid, complete genome
						Franklinia	Franklinia alatamaha	182302	NC_035692	157626	2017-08-31	2017-08-31	Franklinia alatamaha voucher MO-6587811 plastid, complete genome
						Gordonia	Gordonia alpestris	191082	NC_053610	157211	2021-03-25	2021-03-26	Gordonia alpestris voucher FLAS180103 plastid, complete genome
							Gordonia brandegeei	182305	NC_035646	157604	2017-08-28	2017-08-28	Gordonia brandegeei voucher N. Zamora 7196 plastid, complete genome
							Gordonia lasianthus	182306	NC_035699	157705	2017-08-31	2017-08-31	Gordonia lasianthus voucher JCRA 110687 plastid, complete genome
							Laplacea fruticosa	182312	NC_035700	157214	2017-08-31	2017-08-31	Laplacea fruticosa voucher N. Zamora 6038 plastid, complete genome
						Hartia	Hartia laotica	2545962	NC_041509	158454	2019-04-10	2019-04-10	Hartia laotica chloroplast, complete genome
						Polyspora	Polyspora axillaris	107826	NC_035645	156770	2017-08-28	2017-08-28	Polyspora axillaris voucher YXQ099 plastid, complete genome
							Polyspora dalgleishiana	2021136	NC_035648	156292	2017-08-28	2017-08-28	Polyspora dalgleishiana voucher BROWP 501 plastid, complete genome
							Polyspora hainanensis	182315	NC_035693	156725	2017-08-31	2017-08-31	Polyspora hainanensis voucher YXQ097 plastid, complete genome
							Polyspora longicarpa	182307	NC_035689	157058	2017-08-31	2017-08-31	Polyspora longicarpa voucher YangSX 4779 plastid, complete genome
							Polyspora penangensis	2822548	NC_059950	156915	2022-01-04	2022-01-05	Polyspora penangensis voucher SING2015-178 chloroplast, complete genome
							Polyspora speciosa	182316	NC_035643	157066	2017-08-28	2017-08-28	Polyspora speciosa voucher YXQ145 plastid, complete genome
							Polyspora tiantangensis	2783894	NC_053889	157057	2021-03-26	2021-03-26	Polyspora tiantangensis voucher Ma 15701 plastid, complete genome
						Pyrenaria	Pyrenaria diospyricarpa	194715	NC_035704	157102	2017-08-31	2017-08-31	Pyrenaria diospyricarpa voucher 13CS6582 plastid, complete genome
							Pyrenaria khasiana	2021137	NC_035644	157065	2017-08-28	2017-08-28	Pyrenaria khasiana voucher YangSX 5046 plastid, complete genome
							Pyrenaria menglaensis	197085	NC_035639	157122	2017-08-28	2017-08-28	Pyrenaria menglaensis voucher YXQ211 plastid, complete genome
							Pyrenaria microcarpa	197095	NC_035686	156864	2017-08-31	2017-08-31	Pyrenaria microcarpa voucher YXQ101 plastid, complete genome
							Pyrenaria oblongicarpa	197086	NC_035694	156732	2017-08-31	2017-08-31	Pyrenaria oblongicarpa voucher YXQ216 plastid, complete genome
							Pyrenaria pingpienensis	197096	NC_035642	156926	2017-08-28	2017-08-28	Pyrenaria pingpienensis voucher YXQ026 plastid, complete genome
						Schima	Schima argentea	182318	NC_035536	157245	2017-08-24	2017-08-24	Schima argentea voucher YXQ041 plastid, complete genome
							Schima brevipedicellata	2018057	NC_035537	157227	2017-08-24	2017-08-24	Schima brevipedicellata voucher YXQ069 plastid, complete genome
							Schima crenata	1603832	NC_035538	157288	2017-08-24	2017-08-24	Schima crenata voucher YXQ103 plastid, complete genome
							Schima khasiana	197088	NC_035539	157252	2017-08-24	2017-08-24	Schima khasiana voucher YXQ070 plastid, complete genome
							Schima multibracteata	2018058	NC_035540	157278	2017-08-24	2017-08-24	Schima multibracteata voucher YXQ146 plastid, complete genome
							Schima noronhae	182319	NC_035541	157278	2017-08-24	2017-08-24	Schima noronhae voucher YXQ034 plastid, complete genome
							Schima parviflora	2855412	NC_065157	157300	2022-08-03	2022-08-03	Schima parviflora chloroplast, complete genome
							Schima remotiserrata	182320	NC_035542	157284	2017-08-24	2017-08-24	Schima remotiserrata voucher YXQ186 plastid, complete genome
							Schima sericans	941577	NC_035543	157302	2017-08-24	2017-08-24	Schima sericans voucher YXQ053 plastid, complete genome
							Schima sinensis	194716	NC_035544	157297	2017-08-24	2017-08-24	Schima sinensis voucher YXQ2902 plastid, complete genome
							Schima superba	59677	NC_035545	157254	2017-08-24	2017-08-24	Schima superba voucher YXQ142 plastid, complete genome
							Schima wallichii	182321	NC_035546	157240	2017-08-24	2017-08-24	Schima wallichii voucher YXQ001 plastid, complete genome
						Stewartia	Stewartia calcicola	184083	NC_035696	158425	2017-08-31	2017-08-31	Stewartia calcicola voucher YXQ030 plastid, complete genome
							Stewartia cordifolia	941568	NC_035649	158450	2017-08-28	2017-08-28	Stewartia cordifolia voucher YXQ144 plastid, complete genome
							Stewartia crassifolia	941567	NC_035647	158410	2017-08-28	2017-08-28	Stewartia crassifolia voucher YXQ171 plastid, complete genome
							Stewartia malacodendron	182322	NC_035691	158376	2017-08-31	2017-08-31	Stewartia malacodendron voucher FLAS 260361 plastid, complete genome
							Stewartia micrantha	941570	NC_041471	158467	2019-04-10	2019-04-10	Stewartia micrantha chloroplast, complete genome
							Stewartia monadelpha	182323	NC_041468	158447	2019-04-10	2019-04-10	Stewartia monadelpha chloroplast, complete genome
							Stewartia obovata	941573	NC_041472	158569	2019-04-10	2019-04-10	Stewartia obovata chloroplast, complete genome
							Stewartia ovata	155545	NC_035695	158416	2017-08-31	2017-08-31	Stewartia ovata voucher 18847*A plastid, complete genome
							Stewartia pseudocamellia	59679	NC_035697	158409	2017-08-31	2017-08-31	Stewartia pseudocamellia voucher MO-6587810 plastid, complete genome
							Stewartia pteropetiolata	182309	NC_035690	158520	2017-08-31	2017-08-31	Stewartia pteropetiolata voucher YXQ038 plastid, complete genome
							Stewartia rostrata	184084	NC_035698	158077	2017-08-31	2017-08-31	Stewartia rostrata voucher YXQ15072003 plastid, complete genome
							Stewartia rubiginosa	941581	NC_035650	158433	2017-08-28	2017-08-28	Stewartia rubiginosa voucher YXQ189 plastid, complete genome
							Stewartia serrata	182324	NC_041467	158356	2019-04-10	2019-04-10	Stewartia serrata chloroplast, complete genome
							Stewartia sinensis	182325	NC_035640	158177	2017-08-28	2017-08-28	Stewartia sinensis voucher YXQ15072001 plastid, complete genome
							Stewartia sinii	941575	NC_041470	158478	2019-04-10	2019-04-10	Stewartia sinii chloroplast, complete genome
							Stewartia villosa	182310	NC_041469	158536	2019-04-10	2019-04-10	Stewartia villosa chloroplast, complete genome
						Tutcheria	Tutcheria championii	182327	NC_035687	156912	2017-08-31	2017-08-31	Tutcheria championii voucher YXQ155 plastid, complete genome
	Garryales	Eucommiaceae				Eucommia	Eucommia ulmoides	4392	NC_037948	163586	2018-07-05	2018-07-05	Eucommia ulmoides chloroplast, complete genome
		Garryaceae				Aucuba	Aucuba chlorascens	1679258	NC_058872	158084	2021-11-03	2021-11-04	Aucuba chlorascens chloroplast, complete genome
							Aucuba eriobotryifolia	173670	NC_058873	158113	2021-11-03	2021-11-04	Aucuba eriobotryifolia chloroplast, complete genome
							Aucuba japonica	16901	NC_058874	158237	2021-11-03	2021-11-04	Aucuba japonica chloroplast, complete genome
							Aucuba obcordata	2794245	NC_056113	157993	2021-06-19	2021-06-20	Aucuba obcordata voucher TY2934 chloroplast, complete genome
	Gentianales	Apocynaceae	Apocynoideae	Apocyneae	Apocyinae	Apocynum	Apocynum venetum	377125	NC_053902	156596	2021-03-26	2021-03-26	Apocynum venetum chloroplast, complete genome
					Chonemorphinae	Chonemorpha	Chonemorpha megacalyx	2753870	NC_056322	155694	2021-06-19	2021-06-20	Chonemorpha megacalyx chloroplast, complete genome
					Ichnocarpinae	Amalocalyx	Amalocalyx microlobus	429508	NC_067035	155563	2022-10-09	2022-10-09	Amalocalyx microlobus chloroplast, complete genome
				Baisseeae		Oncinotis	Oncinotis tenuiloba	351450	NC_025657	155011	2014-11-20	2014-11-20	Oncinotis tenuiloba voucher S. Liede 3621 (UBT) plastid, complete genome
				Echiteae	Echitinae	Echites	Echites umbellatus	144545	NC_025655	153970	2014-11-24	2014-11-24	Echites umbellatus voucher M. Vincent 11468 (GH) plastid, complete genome
					Pentalinoninae	Pentalinon	Pentalinon luteum	141598	NC_025658	154053	2014-12-03	2014-12-03	Pentalinon luteum voucher M. Vincent 11460 (GH) plastid, complete genome
				Nerieae	Neriinae	Nerium	Nerium oleander	63479	NC_025656	154903	2015-01-10	2015-01-10	Nerium oleander voucher W. Judd 8076 (FLAS) plastid, complete genome
				Wrightieae		Wrightia	Wrightia laevis	1085519	NC_054286	155274	2021-04-15	2021-04-18	Wrightia laevis chloroplast, complete genome
			Asclepiadoideae	Asclepiadeae	Asclepiadinae	Asclepias	Asclepias nivea	528293	NC_022431	161592	2013-09-25	2013-09-25	Asclepias nivea chloroplast, complete genome
							Asclepias syriaca	48545	NC_022432	158719	2013-09-26	2014-02-03	Asclepias syriaca chloroplast, complete genome
						Calotropis	Calotropis gigantea	4066	NC_041431	165928	2019-04-10	2019-04-10	Calotropis gigantea chloroplast, complete genome
							Calotropis procera	141467	NC_041440	166010	2019-04-10	2019-04-10	Calotropis procera chloroplast, complete genome
						Pergularia	Pergularia tomentosa	264979	NC_050396	164213	2020-09-15	2020-09-15	Pergularia tomentosa chloroplast, complete genome
					Cynanchinae	Cynanchum	Cynanchum auriculatum	157409	NC_029460	160840	2016-03-01	2016-03-01	Cynanchum auriculatum chloroplast, complete genome
							Cynanchum chinense	755258	NC_057432	158615	2021-11-05	2021-11-06	Cynanchum chinense chloroplast, complete genome
							Cynanchum rostellatum	137761	NC_063665	160641	2022-06-03	2022-06-03	Cynanchum rostellatum chloroplast, complete genome
							Cynanchum wilfordii	228709	NC_029459	161241	2016-03-01	2016-03-01	Cynanchum wilfordii chloroplast, complete genome
					Tylophorinae	Vincetoxicum	Biondia insignis	1165872	NC_042760	160381	2019-06-25	2019-06-25	Biondia insignis chloroplast, complete genome
							Vincetoxicum hainanense	2606425	NC_051946	161280	2020-12-10	2020-12-11	Vincetoxicum hainanense chloroplast, complete genome
							Vincetoxicum mongolicum	648865	NC_065505	160157	2022-08-10	2022-08-10	Vincetoxicum mongolicum chloroplast, complete genome
							Vincetoxicum pingtaoanum	2980749	NC_067062	160591	2022-10-09	2022-10-09	Vincetoxicum pingtaoanum plastid, complete genome
							Vincetoxicum shaanxiense	2291104	NC_046785	160308	2020-04-10	2020-04-10	Vincetoxicum shaanxiense chloroplast, complete genome
							Vincetoxicum sp.	2876816	NC_062962	159666	2022-04-27	2022-05-16	Vincetoxicum sp. BJY-2021 chloroplast, complete genome
							Vincetoxicum versicolor	1165891	NC_052877	159907	2021-02-09	2021-02-10	Vincetoxicum versicolor chloroplast, complete genome
				Ceropegieae	Leptadeniinae	Pentasachme	Pentasachme caudatum	1868792	NC_054347	158487	2021-04-15	2021-04-18	Pentasachme caudatum voucher 2020061510 SZG chloroplast, complete genome
				Marsdenieae		Gymnema	Gymnema sylvestre	4068	NC_047175	161170	2020-04-26	2020-04-26	Gymnema sylvestre chloroplast, complete genome
						Hoya	Hoya carnosa	206227	NC_045868	176340	2020-02-24	2020-02-24	Hoya carnosa isolate SZ708 chloroplast, complete genome
							Hoya liangii	2563732	NC_042245	162989	2019-05-12	2019-05-12	Hoya liangii chloroplast, complete genome
							Hoya pottsii	945170	NC_042246	161565	2019-05-12	2019-05-12	Hoya pottsii chloroplast, complete genome
			Periplocoideae			Hemidesmus	Hemidesmus indicus	63476	NC_047471	155913	2020-04-26	2020-04-26	Hemidesmus indicus chloroplast, complete genome
						Periploca	Periploca forrestii	2306254	NC_056319	153826	2021-06-19	2021-06-20	Periploca forrestii chloroplast, complete genome
			Rauvolfioideae	Alstonieae		Alstonia	Alstonia scholaris	52822	NC_057091	154699	2021-08-31	2021-09-01	Alstonia scholaris chloroplast, complete genome
				Amsonieae		Rhazya	Rhazya stricta	396313	NC_024292	154841	2014-06-18	2014-06-18	Rhazya stricta plastid, complete genome
				Carisseae		Carissa	Carissa macrocarpa	403101	NC_033354	155297	2017-01-18	2017-01-18	Carissa macrocarpa chloroplast, complete genome
				Plumerieae	Plumeriinae	Plumeria	Plumeria rubra	62097	NC_046018	153912	2020-03-07	2020-03-07	Plumeria rubra cultivar Acutifolia chloroplast, complete genome
					Thevetiinae	Cerbera	Cerbera manghas	141545	NC_051546	154428	2020-11-22	2020-11-22	Cerbera manghas chloroplast, complete genome
				Vinceae	Catharanthinae	Catharanthus	Catharanthus roseus	4058	NC_021423	154950	2013-06-10	2013-08-06	Catharanthus roseus cultivar Pacifica Punch Halo chloroplast, complete genome
					Rauvolfiinae	Rauvolfia	Rauvolfia serpentina	4060	NC_047244	155102	2020-04-26	2020-04-26	Rauvolfia serpentina chloroplast, complete genome
							Rauvolfia verticillata	329875	NC_046841	155856	2020-04-10	2020-04-10	Rauvolfia verticillata voucher IBSC:W.N. Chen 2019001 plastid, complete genome
					Vincinae	Vinca	Vinca difformis	141628	NC_066004	153476	2022-09-13	2022-09-13	Vinca difformis isolate BPTPS008 voucher LISE:96343 chloroplast, complete genome
							Vinca major	185238	NC_065203	153523	2022-08-03	2022-08-03	Vinca major chloroplast, complete genome
		Gelsemiaceae				Gelsemium	Gelsemium elegans	427660	NC_065471	154993	2022-08-10	2022-08-10	Gelsemium elegans chloroplast, complete genome
							Gelsemium sempervirens	28542	NC_065472	155022	2022-08-10	2022-08-10	Gelsemium sempervirens chloroplast, complete genome
		Gentianaceae		Exaceae		Exacum	Exacum affine	13525	NC_056993	153311	2021-08-31	2021-09-01	Exacum affine chloroplast, complete genome
				Gentianeae	Gentianinae	Gentiana	Gentiana algida	50748	NC_065764	143715	2022-08-25	2022-08-25	Gentiana algida isolate AFUS_19025b chloroplast, complete genome
							Gentiana apiata	2709848	NC_046492	151069	2020-03-26	2020-03-26	Gentiana apiata chloroplast, complete genome
							Gentiana arethusae	1499134	NC_058687	137458	2021-11-03	2021-11-04	Gentiana arethusae chloroplast, complete genome
							Gentiana atropurpurea	308436	NC_053884	145757	2021-03-26	2021-03-26	Gentiana atropurpurea chloroplast, complete genome
							Gentiana atuntsiensis	1499135	NC_063902	144238	2022-06-03	2022-06-03	Gentiana atuntsiensis chloroplast, complete genome
							Gentiana caelestis	1828746	NC_037979	137644	2018-07-05	2018-07-05	Gentiana caelestis chloroplast, complete genome
							Gentiana crassicaulis	308434	NC_027442	148776	2015-07-14	2015-07-14	Gentiana crassicaulis chloroplast, complete genome
							Gentiana dahurica	225203	NC_039572	148803	2018-11-06	2018-11-06	Gentiana dahurica chloroplast, complete genome
							Gentiana delavayi	50761	NC_052850	149040	2021-02-09	2021-02-10	Gentiana delavayi chloroplast, complete genome
							Gentiana frigida	49945	NC_063903	143661	2022-06-03	2022-06-03	Gentiana frigida chloroplast, complete genome
							Gentiana hexaphylla	553048	NC_037980	137423	2018-07-05	2018-07-05	Gentiana hexaphylla chloroplast, complete genome
							Gentiana lhassica	374092	NC_059703	148653	2022-01-04	2022-01-05	Gentiana lhassica chloroplast, complete genome
							Gentiana macrophylla	50765	NC_035719	149916	2017-08-31	2017-08-31	Gentiana macrophylla chloroplast, complete genome
							Gentiana manshurica	683755	NC_053840	149185	2021-03-26	2021-03-26	Gentiana manshurica chloroplast, complete genome
							Gentiana obconica	2202561	NC_037981	137278	2018-07-05	2018-07-05	Gentiana obconica chloroplast, complete genome
							Gentiana officinalis	374093	NC_039574	148879	2018-11-06	2018-11-06	Gentiana officinalis chloroplast, complete genome
							Gentiana oreodoxa	374095	NC_037982	137403	2018-07-05	2018-07-05	Gentiana oreodoxa chloroplast, complete genome
							Gentiana ornata	553054	NC_037983	137385	2018-07-05	2018-07-05	Gentiana ornata chloroplast, complete genome
							Gentiana purdomii	1499141	NC_063904	144290	2022-06-03	2022-06-03	Gentiana purdomii chloroplast, complete genome
							Gentiana rigescens	553056	NC_053841	146891	2021-03-26	2021-03-26	Gentiana rigescens chloroplast, complete genome
							Gentiana rubicunda	553057	NC_060552	129658	2022-02-11	2022-02-12	Gentiana rubicunda chloroplast, complete genome
							Gentiana scabra	292393	NC_053842	146915	2021-03-26	2021-03-26	Gentiana scabra chloroplast, complete genome
							Gentiana siphonantha	374097	NC_039573	148908	2018-11-06	2018-11-06	Gentiana siphonantha chloroplast, complete genome
							Gentiana stipitata	1882473	NC_037984	147156	2018-07-05	2018-07-05	Gentiana stipitata chloroplast, complete genome
							Gentiana straminea	50768	NC_027441	148991	2015-07-14	2015-07-14	Gentiana straminea chloroplast, complete genome
							Gentiana tibetica	374099	NC_030319	148765	2016-06-17	2016-06-17	Gentiana tibetica voucher 2015XZ002A chloroplast, complete genome
							Gentiana tongolensis	1828751	NC_045271	145757	2019-12-12	2019-12-12	Gentiana tongolensis chloroplast, complete genome
							Gentiana trichotoma	1892709	NC_057094	144759	2021-08-31	2021-09-01	Gentiana trichotoma chloroplast, complete genome
							Gentiana triflora	55190	NC_058535	149125	2021-11-03	2021-11-04	Gentiana triflora clone Pall chloroplast, complete genome
							Gentiana urnula	50769	NC_050655	149076	2020-10-09	2020-10-09	Gentiana urnula chloroplast, complete genome
							Gentiana veitchiorum	308435	NC_037985	137467	2018-07-05	2018-07-05	Gentiana veitchiorum chloroplast, complete genome
							Gentiana zollingeri	553064	NC_058884	130762	2021-11-03	2021-11-04	Gentiana zollingeri voucher LP161491 chloroplast, complete genome
						Kuepferia	Kuepferia otophora	1499132	NC_051950	139976	2020-12-10	2020-12-11	Kuepferia otophora chloroplast, complete genome
						Metagentiana	Metagentiana rhodantha	50767	NC_050307	148967	2020-09-15	2020-09-24	Metagentiana rhodantha voucher lpssy0304 chloroplast, complete genome
						Tripterospermum	Tripterospermum japonicum	1608368	NC_065122	151245	2022-08-03	2022-08-03	Tripterospermum japonicum chloroplast, complete genome
							Tripterospermum membranaceum	1608371	NC_051951	151218	2020-12-10	2020-12-11	Tripterospermum membranaceum chloroplast, complete genome
					Swertiinae	Comastoma	Comastoma pulmonarium	50754	NC_050654	151174	2020-10-09	2020-10-09	Comastoma pulmonarium chloroplast, complete genome
						Gentianopsis	Gentianopsis grandis	50801	NC_049879	151271	2020-07-24	2020-07-24	Gentianopsis grandis chloroplast, complete genome
							Gentianopsis paludosa	50802	NC_050656	151308	2020-10-09	2020-10-09	Gentianopsis paludosa chloroplast, complete genome
						Halenia	Halenia coreana	2545990	NC_042674	153198	2019-06-25	2022-01-19	Halenia coreana chloroplast, complete genome
							Halenia elliptica	50804	NC_050657	153305	2020-10-09	2020-10-09	Halenia elliptica chloroplast, complete genome
						Lomatogoniopsis	Lomatogoniopsis alpina	134587	NC_050658	150986	2020-10-09	2020-10-09	Lomatogoniopsis alpina chloroplast, complete genome
						Lomatogonium	Lomatogonium perenne	166610	NC_050659	151678	2020-10-09	2020-10-09	Lomatogonium perenne chloroplast, complete genome
						Pterygocalyx	Pterygocalyx volubilis	50808	NC_056992	154365	2021-08-31	2021-09-01	Pterygocalyx volubilis chloroplast, complete genome
						Swertia	Swertia cordata	148628	NC_054359	153429	2021-04-15	2021-04-18	Swertia cordata chloroplast, complete genome
							Swertia diluta	2726091	NC_057681	153691	2021-09-09	2021-09-10	Swertia diluta chloroplast, complete genome
							Swertia erythrosticta	137891	NC_060388	153037	2022-02-11	2022-02-12	Swertia erythrosticta chloroplast, complete genome
							Swertia franchetiana	50785	NC_056357	153087	2021-06-19	2021-06-20	Swertia franchetiana chloroplast, complete genome
							Swertia hispidicalyx	166619	NC_044474	149488	2019-09-06	2019-09-06	Swertia hispidicalyx chloroplast, complete genome
							Swertia kouitchensis	2831648	NC_064129	153484	2022-06-13	2022-06-13	Swertia kouitchensis chloroplast, complete genome
							Swertia leducii	266086	NC_045301	153015	2019-12-12	2019-12-12	Swertia leducii chloroplast, complete genome
							Swertia multicaulis	149062	NC_050660	152190	2020-10-09	2020-10-09	Swertia multicaulis chloroplast, complete genome
							Swertia mussotii	137888	NC_031155	153431	2016-09-23	2016-09-23	Swertia mussotii chloroplast, complete genome
							Swertia nervosa	363513	NC_057596	153690	2021-09-09	2021-09-10	Swertia nervosa chloroplast, complete genome
							Swertia souliei	363515	NC_052874	152804	2021-02-09	2021-02-10	Swertia souliei chloroplast, complete genome
							Swertia tetraptera	50786	NC_054249	152787	2021-04-15	2021-04-18	Swertia tetraptera chloroplast, complete genome
				Potalieae	Potaliinae	Cyrtophyllum	Fagraea fragrans	84942	NC_057263	154416	2021-08-31	2021-09-01	Fagraea fragrans chloroplast, complete genome
		Loganiaceae				Gardneria	Gardneria ovata	84944	NC_065470	144750	2022-08-10	2022-08-10	Gardneria ovata chloroplast, complete genome
						Mitrasacme	Mitrasacme pygmaea	339271	NC_050922	152611	2020-10-27	2020-10-27	Mitrasacme pygmaea isolate JX02 chloroplast, complete genome
						Mitreola	Mitreola yangchunensis	2773786	NC_050923	154665	2020-10-27	2020-10-27	Mitreola yangchunensis voucher No. 20180321 chloroplast, complete genome
						Strychnos	Strychnos nux-vomica	28545	NC_065473	156027	2022-08-10	2022-08-10	Strychnos nux-vomica chloroplast, complete genome
		Rubiaceae		Luculieae		Luculia	Luculia pinceana	170349	NC_063658	154852	2022-06-03	2022-06-03	Luculia pinceana chloroplast, complete genome
			Cinchonoideae	Guettardeae		Antirhea	Antirhea chinensis	336055	NC_044102	155616	2019-08-02	2019-08-02	Antirhea chinensis chloroplast, complete genome
				Naucleeae		Mitragyna	Mitragyna speciosa	170351	NC_034698	155600	2017-05-25	2017-05-25	Mitragyna speciosa plastid, complete genome
						Neolamarckia	Neolamarckia cadamba	153762	NC_041149	154999	2019-03-18	2019-03-18	Neolamarckia cadamba chloroplast, complete genome
						Uncaria	Uncaria hirsuta	714512	NC_064964	155138	2022-08-03	2022-08-03	Uncaria hirsuta chloroplast, complete genome
							Uncaria macrophylla	714513	NC_064966	155138	2022-08-03	2022-08-03	Uncaria macrophylla chloroplast, complete genome
							Uncaria rhynchophylla	43575	NC_053701	154870	2021-03-26	2021-03-26	Uncaria rhynchophylla chloroplast, complete genome
							Uncaria scandens	1442762	NC_063828	153780	2022-06-03	2022-06-03	Uncaria scandens chloroplast, complete genome
							Uncaria sessilifructus	714514	NC_064965	155177	2022-08-03	2022-08-03	Uncaria sessilifructus chloroplast, complete genome
			Ixoroideae	Coffeeae		Coffea	Coffea arabica	13443	NC_008535	155189	2006-10-24	2010-03-26	Coffea arabica chloroplast, complete genome
							Coffea canephora	49390	NC_030053	154751	2016-05-04	2016-05-04	Coffea canephora chloroplast, complete genome
				Condamineeae		Emmenopterys	Emmenopterys henryi	86990	NC_036300	155379	2017-11-16	2017-11-16	Emmenopterys henryi voucher XGS20161127 chloroplast, complete genome
				Gardenieae		Fosbergia	Fosbergia shweliensis	981065	NC_050962	154717	2020-10-27	2020-10-27	Fosbergia shweliensis chloroplast, complete genome
						Gardenia	Gardenia jasminoides	114476	NC_057593	154921	2021-09-09	2021-09-10	Gardenia jasminoides chloroplast, complete genome
							Gardenia stenophylla	2974550	NC_066153	155109	2022-09-13	2022-09-13	Gardenia stenophylla chloroplast, complete genome
				Scyphiphoreae		Scyphiphora	Scyphiphora hydrophyllacea	86994	NC_049078	155132	2020-06-28	2020-06-28	Scyphiphora hydrophyllacea chloroplast, complete genome
				Trailliaedoxeae		Trailliaedoxa	Trailliaedoxa gracilis	1008951	NC_063574	152407	2022-06-03	2022-06-03	Trailliaedoxa gracilis chloroplast, complete genome
			Rubioideae	Foonchewieae		Foonchewia	Foonchewia guangdongensis	1234228	NC_053762	153114	2021-03-26	2021-03-26	Foonchewia guangdongensis voucher 5858 chloroplast, complete genome
				Morindeae		Gynochthodes	Gynochthodes cochinchinensis	1177002	NC_053818	153022	2021-03-26	2021-03-26	Gynochthodes cochinchinensis voucher SZG20181208014 chloroplast, complete genome
							Gynochthodes nanlingensis	1756979	NC_028614	154086	2015-12-03	2015-12-03	Gynochthodes nanlingensis chloroplast, complete genome
							Gynochthodes parvifolia	266089	NC_054151	153069	2021-04-15	2021-04-18	Gynochthodes parvifolia chloroplast, complete genome
							Morinda officinalis	266091	NC_028009	153398	2015-10-08	2015-10-08	Morinda officinalis chloroplast, complete genome
						Morinda	Morinda citrifolia	43522	NC_047302	153113	2020-04-26	2020-04-26	Morinda citrifolia chloroplast, complete genome
				Ophiorrhizeae		Ophiorrhiza	Ophiorrhiza densa	2834332	NC_058252	154079	2021-10-25	2021-10-26	Ophiorrhiza densa chloroplast, complete genome
							Ophiorrhiza pumila	157934	NC_057496	154385	2021-09-09	2021-09-10	Ophiorrhiza pumila chloroplast, complete genome
				Paederieae		Leptodermis	Leptodermis forrestii	1052173	NC_063327	154369	2022-05-25	2022-05-26	Leptodermis forrestii voucher 594 chloroplast, complete genome
							Leptodermis gracilis	2175818	NC_063325	154783	2022-05-25	2022-05-26	Leptodermis gracilis voucher 891 chloroplast, complete genome
							Leptodermis hirsutiflora	1043433	NC_063324	154639	2022-05-25	2022-05-26	Leptodermis hirsutiflora voucher 913 chloroplast, complete genome
							Leptodermis kumaonensis	2175823	NC_063323	154789	2022-05-25	2022-05-26	Leptodermis kumaonensis voucher 957 chloroplast, complete genome
							Leptodermis ludlowii	1043439	NC_063326	154403	2022-05-25	2022-05-26	Leptodermis ludlowii voucher 595 chloroplast, complete genome
							Leptodermis oblonga	1616479	NC_057533	155100	2021-09-09	2021-09-10	Leptodermis oblonga chloroplast, complete genome
							Leptodermis scabrida	1043438	NC_049160	154783	2020-06-28	2020-06-28	Leptodermis scabrida voucher 888 chloroplast, complete genome
						Paederia	Paederia foetida	60087	NC_062416	153591	2022-04-12	2022-04-12	Paederia foetida chloroplast, complete genome
							Paederia scandens	284589	NC_049155	153626	2020-06-28	2020-06-28	Paederia scandens voucher ZH026 chloroplast, complete genome
				Rubieae		Galium	Galium aparine	29788	NC_036969	152712	2018-02-22	2018-02-22	Galium aparine plastid, complete genome
							Galium mollugo	254777	NC_036970	153677	2018-02-22	2018-02-22	Galium mollugo plastid, complete genome
							Galium spurium	1117032	NC_065832	153481	2022-08-25	2022-08-25	Galium spurium chloroplast, complete genome
						Rubia	Rubia cordifolia	339321	NC_047470	153555	2020-04-26	2020-04-26	Rubia cordifolia chloroplast, complete genome
							Rubia podantha	1650713	NC_061256	154866	2022-03-11	2022-03-13	Rubia podantha chloroplast, complete genome
							Rubia yunnanensis	1650721	NC_061257	155108	2022-03-11	2022-03-13	Rubia yunnanensis chloroplast, complete genome
				Spermacoceae		Oldenlandia	Oldenlandia brachypoda	1133492	NC_057984	153617	2021-09-30	2021-10-01	Oldenlandia brachypoda voucher H2174 chloroplast, complete genome
							Oldenlandia corymbosa	43536	NC_057983	152327	2021-09-30	2021-10-01	Oldenlandia corymbosa voucher H2106 chloroplast, complete genome
							Oldenlandia diffusa	254027	NC_057985	153653	2021-09-30	2021-10-01	Oldenlandia diffusa voucher H2200 chloroplast, complete genome
	Icacinales	Icacinaceae				Iodes	Iodes cirrhosa	1705841	NC_036304	151994	2017-11-16	2018-02-20	Iodes cirrhosa chloroplast, complete genome
	Lamiales	Acanthaceae	Acanthoideae	Acantheae		Acanthus	Acanthus ilicifolius	328098	NC_054308	150758	2021-04-15	2021-04-18	Acanthus ilicifolius chloroplast, complete genome
						Aphelandra	Aphelandra knappiae	2315787	NC_041424	152457	2019-04-10	2019-04-10	Aphelandra knappiae chloroplast, complete genome
						Blepharis	Blepharis ciliaris	1569713	NC_046601	149717	2020-03-26	2020-03-26	Blepharis ciliaris chloroplast, complete genome
				Andrographideae		Andrographis	Andrographis paniculata	175694	NC_022451	150249	2013-10-24	2014-09-17	Andrographis paniculata chloroplast, complete genome
				Barlerieae		Barleria	Barleria prionitis	4189	NC_048478	152217	2020-06-01	2020-06-01	Barleria prionitis chloroplast, complete genome
				Justicieae		Clinacanthus	Clinacanthus nutans	714457	NC_042162	151669	2019-05-12	2019-05-12	Clinacanthus nutans chloroplast, complete genome
						Justicia	Justicia adhatoda	141317	NC_047476	149479	2020-04-26	2020-04-26	Justicia adhatoda chloroplast, complete genome
							Justicia flava	2038526	NC_044862	150888	2019-09-26	2019-09-26	Justicia flava chloroplast, complete genome
							Justicia leptostachya	1685549	NC_044668	149227	2019-09-21	2019-09-21	Justicia leptostachya chloroplast, complete genome
							Justicia procumbens	859317	NC_062458	150454	2022-04-12	2022-04-12	Justicia procumbens chloroplast, complete genome
							Justicia ventricosa	714471	NC_059953	149700	2022-01-04	2022-01-05	Justicia ventricosa isolate implad201910236 chloroplast, complete genome
						Peristrophe	Peristrophe japonica	1082503	NC_056198	151374	2021-06-19	2021-06-20	Peristrophe japonica voucher IBSC:Deng Y. F. 26020 chloroplast, complete genome
						Pseuderanthemum	Pseuderanthemum haikangense	2816899	NC_057986	152849	2021-09-30	2021-10-01	Pseuderanthemum haikangense chloroplast, complete genome
				Ruellieae	Petalidiinae	Echinacanthus	Echinacanthus attenuatus	1204778	NC_039762	152672	2018-11-09	2018-11-09	Echinacanthus attenuatus voucher Adhikari, B. & Kandel, D.R.79 chloroplast, complete genome
							Echinacanthus lofouensis	2029165	NC_035876	151333	2017-09-13	2017-09-13	Echinacanthus lofouensis chloroplast, complete genome
							Echinacanthus longipes	1279188	NC_039761	152644	2018-11-09	2018-11-09	Echinacanthus longipes voucher IBSC:F.Peng P16102201 chloroplast, complete genome
							Echinacanthus longzhouensis	2079031	NC_039678	152385	2018-11-09	2018-11-09	Echinacanthus longzhouensis voucher IBSC:Y.Tong & F.Peng 14082413 chloroplast, complete genome
					Strobilanthinae	Strobilanthes	Strobilanthes cusia	222567	NC_037485	144133	2018-04-24	2018-04-24	Strobilanthes cusia chloroplast, complete genome
							Strobilanthes medahinnensis	2872187	NC_058776	144893	2021-11-03	2021-11-04	Strobilanthes medahinnensis voucher RMRN_149 chloroplast, complete genome
							Strobilanthes tonkinensis	2792840	NC_059902	144765	2022-01-04	2022-01-05	Strobilanthes tonkinensis chloroplast, complete genome
			Avicennioideae			Avicennia	Avicennia marina	1238153	NC_061403	148264	2022-03-11	2022-03-13	Avicennia marina var. rumphiana chloroplast, complete genome
							Avicennia marina	82927	NC_047414	147909	2020-04-26	2020-04-26	Avicennia marina chloroplast, complete genome
							Avicennia officinalis	1134458	NC_063736	148209	2022-06-03	2022-06-03	Avicennia officinalis chloroplast, complete genome
			Nelsonioideae			Staurogyne	Staurogyne concinnula	640501	NC_064996	153783	2022-08-03	2022-08-03	Staurogyne concinnula chloroplast, complete genome
		Bignoniaceae				Dolichandrone	Dolichandrone spathacea	241844	NC_054307	159156	2021-04-15	2021-04-18	Dolichandrone spathacea chloroplast, complete genome
						Handroanthus	Handroanthus chrysanthus	429696	NC_063928	159437	2022-06-03	2022-06-03	Handroanthus chrysanthus chloroplast, complete genome
						Spathodea	Spathodea campanulata	211926	NC_049000	158001	2020-06-28	2020-06-28	Spathodea campanulata chloroplast, complete genome
				Bignonieae		Adenocalymma	Adenocalymma acutissimum	2099405	NC_037455	159752	2018-04-24	2018-07-19	Adenocalymma acutissimum voucher L.H.M. Fonseca 208 chloroplast, complete genome
							Adenocalymma allamandiflorum	2056444	NC_036494	157953	2017-12-18	2017-12-18	Adenocalymma allamandiflorum voucher B.M. Gomes 671 chloroplast, complete genome
							Adenocalymma aurantiacum	2056445	NC_036495	159407	2017-12-18	2017-12-18	Adenocalymma aurantiacum voucher L.G. Lohmann 658 chloroplast, complete genome
							Adenocalymma biternatum	2056446	NC_036496	157025	2017-12-18	2017-12-18	Adenocalymma biternatum voucher M.R. Pace 521 chloroplast, complete genome
							Adenocalymma bracteatum	2056447	NC_036497	159725	2017-12-18	2017-12-18	Adenocalymma bracteatum voucher L.H.M. Fonseca 100 chloroplast, complete genome
							Adenocalymma cristicalyx	2056448	NC_036498	159010	2017-12-18	2017-12-18	Adenocalymma cristicalyx voucher L.G. Lohmann 705 chloroplast, complete genome
							Adenocalymma divaricatum	2099417	NC_037456	158645	2018-04-24	2018-07-19	Adenocalymma divaricatum voucher L.H.M. Fonseca 281 chloroplast, complete genome
							Adenocalymma hatschbachii	2056449	NC_036499	158786	2017-12-18	2017-12-18	Adenocalymma hatschbachii voucher L.H.M. Fonseca 262 chloroplast, complete genome
							Adenocalymma marginatum	1676596	NC_037457	158797	2018-04-24	2018-07-19	Adenocalymma marginatum voucher L.H.M. Fonseca 117 chloroplast, complete genome
							Adenocalymma nodosum	2099428	NC_037458	157791	2018-04-24	2018-07-19	Adenocalymma nodosum voucher L.G. Lohmann 266 chloroplast, complete genome
							Adenocalymma pedunculatum	2056450	NC_036500	158103	2017-12-18	2017-12-18	Adenocalymma pedunculatum voucher L.H.M. Fonseca 267 chloroplast, complete genome
							Adenocalymma peregrinum	2056451	NC_036501	159187	2017-12-18	2017-12-18	Adenocalymma peregrinum voucher L.H.M. Fonseca 444 chloroplast, complete genome
							Adenocalymma subspicatum	2056452	NC_036502	157089	2017-12-18	2017-12-18	Adenocalymma subspicatum voucher R.G. Udulutsch 2758 chloroplast, complete genome
							Adenocalymma trifoliatum	2099437	NC_037459	160736	2018-04-24	2018-07-19	Adenocalymma trifoliatum voucher L.H.M. Fonseca 413 chloroplast, complete genome
						Amphilophium	Amphilophium carolinae	545665	NC_042933	163515	2019-06-25	2019-06-25	Amphilophium carolinae voucher M.M. Arbo 9125 chloroplast, complete genome
							Amphilophium chocoense	2358323	NC_042914	156951	2019-06-25	2019-06-25	Amphilophium chocoense chloroplast, complete genome
							Amphilophium cuneifolium	2358324	NC_042915	157070	2019-06-25	2019-06-25	Amphilophium cuneifolium voucher D. Sasaki 2290 chloroplast, complete genome
							Amphilophium dolichoides	2358312	NC_042932	163755	2019-06-25	2019-06-25	Amphilophium dolichoides voucher G. Heiden 1769 chloroplast, complete genome
							Amphilophium dusenianum	2358313	NC_042916	163693	2019-06-25	2019-06-25	Amphilophium dusenianum voucher J. Durigon 582 (ICN) chloroplast, complete genome
							Amphilophium ecuadorense	2358314	NC_042917	163543	2019-06-25	2019-06-25	Amphilophium ecuadorense voucher D. Rubio 1971 chloroplast, complete genome
							Amphilophium gnaphalanthum	2358325	NC_042903	155262	2019-06-25	2019-06-25	Amphilophium gnaphalanthum voucher A.H. Gentry 50829 chloroplast, complete genome
							Amphilophium lactiflorum	2358316	NC_042931	155942	2019-06-25	2019-06-25	Amphilophium lactiflorum voucher A.H. Liogier 34305 chloroplast, complete genome
							Amphilophium paniculatum	353927	NC_042918	163710	2019-06-25	2019-06-25	Amphilophium paniculatum voucher D. Daly 374 chloroplast, complete genome
							Amphilophium pilosum	2358320	NC_042919	163689	2019-06-25	2019-06-25	Amphilophium pilosum voucher G. Yuncker 5738 chloroplast, complete genome
							Amphilophium steyermarkii	2358322	NC_042934	164749	2019-06-25	2019-06-25	Amphilophium steyermarkii voucher J.A. Steyermark 106874 chloroplast, complete genome
						Anemopaegma	Anemopaegma acutifolium	2029557	NC_037226	168987	2018-03-23	2018-03-23	Anemopaegma acutifolium voucher F. Firetti 251 chloroplast, complete genome
							Anemopaegma album	2029656	NC_037227	168493	2018-03-23	2018-03-23	Anemopaegma album voucher Casa de vegetacao chloroplast, complete genome
							Anemopaegma arvense	2029556	NC_037228	168806	2018-03-23	2018-03-23	Anemopaegma arvense voucher F. Firetti 241 chloroplast, complete genome
							Anemopaegma chamberlaynii	2029555	NC_037229	168933	2018-03-23	2018-03-23	Anemopaegma chamberlaynii voucher L.G. Lohmann 689 chloroplast, complete genome
							Anemopaegma foetidum	353929	NC_037230	167413	2018-03-23	2018-03-23	Anemopaegma foetidum voucher L.G. Lohmann 35 chloroplast, complete genome
							Anemopaegma glaucum	2029554	NC_037231	168784	2018-03-23	2018-03-23	Anemopaegma glaucum voucher F. Firetti 244 chloroplast, complete genome
							Anemopaegma oligoneuron	353931	NC_037232	167621	2018-03-23	2018-03-23	Anemopaegma oligoneuron voucher A. Nogueira 171 chloroplast, complete genome
							Anemopaegma prostratum	2358327	NC_042920	168172	2019-06-25	2019-06-25	Anemopaegma prostratum voucher J. Durigon 912 chloroplast, complete genome
						Bignonia	Bignonia magnifica	354051	NC_062357	183052	2022-04-12	2022-04-12	Bignonia magnifica voucher Lohmann 711 plastid, complete genome
						Dolichandra	Dolichandra cynanchoides	353977	NC_037460	158110	2018-04-24	2018-04-24	Dolichandra cynanchoides voucher L. Galleto 1019 chloroplast, complete genome
						Neojobertia	Neojobertia candolleana	354018	NC_036503	158409	2017-12-18	2017-12-18	Neojobertia candolleana voucher L.G. Lohmann 363 chloroplast, complete genome
						Pleonotoma	Pleonotoma albiflora	354034	NC_037461	159488	2018-04-24	2018-04-24	Pleonotoma albiflora voucher Matos 1733 chloroplast, complete genome
						Tanaecium	Tanaecium tetragonolobum	353963	NC_027955	153776	2015-10-07	2015-10-07	Tanaecium tetragonolobum chloroplast, complete genome
				Catalpeae		Catalpa	Catalpa bungei	265496	NC_051556	158210	2020-11-22	2020-11-22	Catalpa bungei chloroplast, complete genome
							Catalpa fargesii	71605	NC_053866	158250	2021-03-26	2021-03-26	Catalpa fargesii chloroplast, complete genome
							Catalpa ovata	265497	NC_047416	158355	2020-04-26	2020-04-26	Catalpa ovata chloroplast, complete genome
				Jacarandeae		Jacaranda	Jacaranda mimosifolia	185774	NC_056995	153514	2021-08-31	2021-09-01	Jacaranda mimosifolia isolate B263 chloroplast, complete genome
				Oroxyleae		Nyctocalos	Nyctocalos pinnatum	2919556	NC_061699	165716	2022-03-31	2022-03-31	Nyctocalos pinnatum chloroplast, complete genome
						Oroxylum	Oroxylum indicum	83951	NC_049086	162123	2020-06-28	2020-06-28	Oroxylum indicum chloroplast, complete genome
				Tecomeae		Campsis	Campsis grandiflora	108594	NC_061042	154293	2022-02-24	2022-02-25	Campsis grandiflora chloroplast, complete genome
						Incarvillea	Incarvillea arguta	291310	NC_045915	159135	2020-02-24	2020-02-24	Incarvillea arguta chloroplast, complete genome
							Incarvillea compacta	291318	NC_050666	150154	2020-10-09	2020-10-09	Incarvillea compacta chloroplast, complete genome
							Incarvillea lutea	291316	NC_066656	159032	2022-10-03	2022-10-03	Incarvillea lutea chloroplast, complete genome
							Incarvillea sinensis	291312	NC_051523	162086	2020-11-22	2020-11-22	Incarvillea sinensis chloroplast, complete genome
						Tecomaria	Tecomaria capensis	140035	NC_037462	153263	2018-04-24	2018-04-24	Tecomaria capensis voucher L.H.M. Fonseca 305 chloroplast, complete genome
		Carlemanniaceae				Silvianthus	Silvianthus bracteatus	389109	NC_047484	155125	2020-04-26	2020-04-26	Silvianthus bracteatus chloroplast, complete genome
		Gesneriaceae	Didymocarpoideae	Trichosporeae	Corallodiscinae	Corallodiscus	Corallodiscus flabellatus	2774153	NC_050944	156614	2020-10-27	2020-10-27	Corallodiscus flabellatus chloroplast, complete genome
					Didymocarpinae	Briggsia	Briggsia chienii	1971714	NC_063548	154082	2022-06-03	2022-06-03	Briggsia chienii chloroplast, complete genome
						Hemiboea	Hemiboea ovalifolia	1032936	NC_054358	153333	2021-04-15	2021-04-18	Hemiboea ovalifolia chloroplast, complete genome
						Henckelia	Henckelia pumila	405737	NC_065361	153551	2022-08-03	2022-08-03	Henckelia pumila chloroplast, complete genome
						Lysionotus	Lysionotus pauciflorus	48809	NC_034660	153856	2017-05-24	2017-05-24	Lysionotus pauciflorus chloroplast, complete genome
						Oreocharis	Oreocharis cotinifolia	1017257	NC_053771	153577	2021-03-26	2021-03-26	Oreocharis cotinifolia chloroplast, complete genome
							Oreocharis esquirolii	871918	NC_057961	154069	2021-09-30	2021-10-01	Oreocharis esquirolii chloroplast, complete genome
						Petrocodon	Petrocodon coriaceifolius	1032928	NC_065790	153292	2022-08-25	2022-08-25	Petrocodon coriaceifolius voucher HAST:K.F. Chung 2943 chloroplast, complete genome
							Petrocodon jingxiensis	1898808	NC_044477	153056	2019-09-06	2019-09-06	Petrocodon jingxiensis chloroplast, complete genome
							Petrocodon multiflorus	1523616	NC_065791	153227	2022-08-25	2022-08-25	Petrocodon multiflorus voucher HAST:K.F. Chung 2913 chloroplast, complete genome
						Primulina	Chirita eburnea	1245227	NC_036100	152963	2017-10-18	2017-10-18	Chirita eburnea voucher CEBURN20170516 chloroplast, complete genome
							Primulina cordata	1269190	NC_065792	153786	2022-08-25	2022-08-25	Primulina cordata voucher HAST:K.F. Chung 3021 chloroplast, complete genome
							Primulina fimbrisepala	1245228	NC_065793	153089	2022-08-25	2022-08-25	Primulina fimbrisepala voucher KFC4144 chloroplast, complete genome
							Primulina hezhouensis	1245236	NC_065794	153556	2022-08-25	2022-08-25	Primulina hezhouensis voucher HAST:K.F. Chung 2914 chloroplast, complete genome
							Primulina huaijiensis	1492673	NC_036413	153401	2017-12-07	2017-12-07	Primulina huaijiensis chloroplast, complete genome
							Primulina liboensis	1205707	NC_036101	152989	2017-10-18	2017-10-18	Primulina liboensis voucher CLIB14R20170516 chloroplast, complete genome
							Primulina linearifolia	405728	NC_036414	153244	2017-12-07	2017-12-07	Primulina linearifolia chloroplast, complete genome
							Primulina lutea	1245247	NC_065795	153262	2022-08-25	2022-08-25	Primulina lutea voucher HAST:K.F. Chung 2916 chloroplast, complete genome
							Primulina medica	1245250	NC_065796	153523	2022-08-25	2022-08-25	Primulina medica voucher HAST:K.F. Chung 2962 chloroplast, complete genome
							Primulina ophiopogoides	405732	NC_054175	152718	2021-04-15	2021-04-18	Primulina ophiopogoides chloroplast, complete genome
							Primulina pengii	1846137	NC_065797	152359	2022-08-25	2022-08-25	Primulina pengii voucher HAST:C.I Peng 24024 chloroplast, complete genome
							Primulina sclerophylla	1245262	NC_065798	153185	2022-08-25	2022-08-25	Primulina sclerophylla voucher HAST:K.F. Chung 2971 chloroplast, complete genome
					Loxocarpinae	Dorcoceras	Boea hygrometrica	472368	NC_016468	153493	2011-12-20	2011-12-20	Boea hygrometrica chloroplast, complete genome
						Paraboea	Paraboea clavisepala	2873720	NC_058814	153398	2021-11-03	2021-11-04	Paraboea clavisepala chloroplast, complete genome
							Paraboea dictyoneura	656694	NC_058816	153406	2021-11-03	2021-11-04	Paraboea dictyoneura chloroplast, complete genome
							Paraboea dolomitica	2762674	NC_058810	153510	2021-11-03	2021-11-04	Paraboea dolomitica chloroplast, complete genome
							Paraboea filipes	2873721	NC_058820	153487	2021-11-03	2021-11-04	Paraboea filipes chloroplast, complete genome
							Paraboea glutinosa	1130759	NC_058815	153505	2021-11-03	2021-11-04	Paraboea glutinosa chloroplast, complete genome
							Paraboea guilinensis	1523614	NC_058811	153166	2021-11-03	2021-11-04	Paraboea guilinensis chloroplast, complete genome
							Paraboea martinii	2058278	NC_058818	153580	2021-11-03	2021-11-04	Paraboea martinii chloroplast, complete genome
							Paraboea peltifolia	2058280	NC_058819	153459	2021-11-03	2021-11-04	Paraboea peltifolia chloroplast, complete genome
							Paraboea rufescens	49036	NC_058817	153352	2021-11-03	2021-11-04	Paraboea rufescens chloroplast, complete genome
							Paraboea sinensis	656699	NC_058813	153453	2021-11-03	2021-11-04	Paraboea sinensis chloroplast, complete genome
							Paraboea swinhoei	656700	NC_058812	153564	2021-11-03	2021-11-04	Paraboea swinhoei chloroplast, complete genome
							Paraboea wenshanensis	2873722	NC_058809	154245	2021-11-03	2021-11-04	Paraboea wenshanensis chloroplast, complete genome
					Ramondinae	Haberlea	Haberlea rhodopensis	121482	NC_031852	153099	2016-11-14	2016-11-14	Haberlea rhodopensis chloroplast, complete genome
					Streptocarpinae	Streptocarpus	Streptocarpus teitensis	86148	NC_037184	153207	2018-03-23	2018-03-23	Streptocarpus teitensis chloroplast, complete genome
			Gesnerioideae	Gesnerieae	Gloxiniinae	Achimenes	Achimenes cettoana	171296	NC_050917	153011	2020-10-27	2020-10-27	Achimenes cettoana isolate HZJ001 chloroplast, complete genome
							Achimenes erecta	223878	NC_051524	153107	2020-11-22	2020-11-22	Achimenes erecta chloroplast, complete genome
				Titanotricheae		Titanotrichum	Titanotrichum oldhamii	49121	NC_065773	154486	2022-08-25	2022-08-25	Titanotrichum oldhamii voucher ZZ20191020 chloroplast, complete genome
		Lamiaceae	Ajugoideae	Ajugeae		Ajuga	Ajuga forrestii	2684401	NC_048512	150492	2020-06-01	2020-06-01	Ajuga forrestii chloroplast, complete genome
							Ajuga reptans	38596	NC_023102	149963	2013-12-20	2014-05-01	Ajuga reptans plastid, complete genome
							Ajuga spectabilis	1586319	NC_065098	150417	2022-08-03	2022-08-03	Ajuga spectabilis plastid, complete genome
						Caryopteris	Caryopteris forrestii	167920	NC_058325	151735	2021-10-25	2021-10-26	Caryopteris forrestii chloroplast, complete genome
							Caryopteris incana	41386	NC_046409	151687	2020-03-26	2020-03-26	Caryopteris incana chloroplast, complete genome
							Caryopteris mongholica	201515	NC_035729	151707	2017-08-31	2017-08-31	Caryopteris mongholica chloroplast, complete genome
				Clerodendreae		Clerodendrum	Clerodendrum bungei	54211	NC_056141	151680	2021-06-19	2021-06-20	Clerodendrum bungei chloroplast, complete genome
							Clerodendrum japonicum	167921	NC_056260	152171	2021-06-19	2021-06-20	Clerodendrum japonicum chloroplast, complete genome
							Clerodendrum lindleyi	488972	NC_056199	151678	2021-06-19	2021-06-20	Clerodendrum lindleyi chloroplast, complete genome
							Clerodendrum thomsoniae	167922	NC_064126	151053	2022-06-13	2022-06-13	Clerodendrum thomsoniae chloroplast, complete genome
							Clerodendrum trichotomum	54229	NC_057680	151549	2021-09-09	2021-09-10	Clerodendrum trichotomum chloroplast, complete genome
				Rotheceae		Rotheca	Rotheca myricoides	54240	NC_059906	150596	2022-01-04	2022-01-05	Rotheca myricoides chloroplast, complete genome
				Teucrieae		Schnabelia	Schnabelia terniflora	199173	NC_065394	156672	2022-08-03	2022-08-03	Schnabelia terniflora chloroplast, complete genome
						Teucrium	Teucrium fruticans	28514	NC_061173	150808	2022-03-11	2022-03-12	Teucrium fruticans chloroplast, complete genome
							Teucrium mascatense	2172029	NC_044073	150499	2019-08-01	2019-08-01	Teucrium mascatense chloroplast, complete genome
			Callicarpoideae			Callicarpa	Callicarpa americana	204211	NC_052696	154433	2021-02-09	2021-02-10	Callicarpa americana chloroplast, complete genome
							Callicarpa arborea	536986	NC_058321	154269	2021-10-25	2021-10-26	Callicarpa arborea chloroplast, complete genome
							Callicarpa bodinieri	568210	NC_054294	154183	2021-04-15	2021-04-18	Callicarpa bodinieri voucher CY Wang PS 20191001 chloroplast, complete genome
							Callicarpa brevipes	2588548	NC_058322	154182	2021-10-25	2021-10-26	Callicarpa brevipes chloroplast, complete genome
							Callicarpa cathayana	1548292	NC_063508	154182	2022-06-03	2022-06-03	Callicarpa cathayana chloroplast, complete genome
							Callicarpa formosana	886264	NC_052748	154210	2021-02-09	2021-02-10	Callicarpa formosana chloroplast, complete genome
							Callicarpa kochiana	1237723	NC_063509	154181	2022-06-03	2022-06-03	Callicarpa kochiana chloroplast, complete genome
							Callicarpa macrophylla	536997	NC_058323	154149	2021-10-25	2021-10-26	Callicarpa macrophylla chloroplast, complete genome
							Callicarpa peichieniana	2835937	NC_058324	154102	2021-10-25	2021-10-26	Callicarpa peichieniana chloroplast, complete genome
							Callicarpa rubella	536985	NC_058533	154202	2021-11-03	2021-11-04	Callicarpa rubella chloroplast, complete genome
							Callicarpa siongsaiensis	2801067	NC_059786	154144	2022-01-04	2022-01-05	Callicarpa siongsaiensis chloroplast, complete genome
			Cymarioideae			Cymaria	Cymaria dichotoma	694355	NC_058333	152957	2021-10-25	2021-10-26	Cymaria dichotoma chloroplast, complete genome
			Lamioideae	Colquhounieae		Colquhounia	Colquhounia coccinea	457135	NC_058329	151972	2021-10-25	2021-10-26	Colquhounia coccinea chloroplast, complete genome
							Colquhounia seguinii	1368226	NC_058330	152650	2021-10-25	2021-10-26	Colquhounia seguinii chloroplast, complete genome
							Colquhounia vestita	1737573	NC_058331	151765	2021-10-25	2021-10-26	Colquhounia vestita chloroplast, complete genome
				Galeopsideae		Galeopsis	Galeopsis tetrahit	1000418	NC_036968	151690	2018-02-22	2018-02-22	Galeopsis tetrahit plastid, complete genome
				Gomphostemmateae		Chelonopsis	Chelonopsis souliei	1368223	NC_058326	151423	2021-10-25	2021-10-26	Chelonopsis souliei chloroplast, complete genome
				Lamieae		Eriophyton	Eriophyton wallichii	694358	NC_053828	151723	2021-03-26	2021-03-26	Eriophyton wallichii chloroplast, complete genome
						Lamium	Lamium album	53159	NC_036971	150505	2018-02-22	2018-02-22	Lamium album plastid, complete genome
							Lamium galeobdolon	53161	NC_036972	151328	2018-02-22	2018-02-22	Lamium galeobdolon plastid, complete genome
				Leonureae		Lagopsis	Lagopsis supina	516545	NC_058246	151728	2021-10-25	2021-10-26	Lagopsis supina chloroplast, complete genome
						Leonurus	Leonurus cardiaca	587664	NC_058592	151236	2021-11-03	2021-11-04	Leonurus cardiaca chloroplast, complete genome
							Leonurus japonicus	4138	NC_038062	151610	2018-07-31	2018-07-31	Leonurus japonicus chloroplast, complete genome
				Marrubieae		Ballota	Ballota nigra	194200	NC_066022	151909	2022-09-13	2022-09-13	Ballota nigra isolate BPTPS075 voucher LISE:96401 chloroplast, complete genome
				Paraphlomideae		Paraphlomis	Paraphlomis koreana	2873315	NC_058605	152128	2021-11-03	2021-11-04	Paraphlomis koreana voucher Bogildo-200716-001 chloroplast, complete genome
				Phlomideae		Phlomis	Phlomis fruticosa	543981	NC_065868	151639	2022-08-25	2022-08-25	Phlomis fruticosa chloroplast, complete genome
							Phlomis umbrosa	572134	NC_061394	152008	2022-03-11	2022-03-13	Phlomis umbrosa chloroplast, complete genome
						Phlomoides	Phlomoides hamosa	694375	NC_061415	151738	2022-03-11	2022-03-13	Phlomoides hamosa chloroplast, complete genome
							Phlomoides rotata	572115	NC_065733	151733	2022-08-25	2022-08-25	Phlomoides rotata chloroplast, complete genome
				Pogostemoneae		Anisomeles	Anisomeles indica	516069	NC_046781	151900	2020-04-10	2020-04-10	Anisomeles indica plastid, complete genome
						Craniotome	Craniotome furcata	199175	NC_054194	152521	2021-04-15	2021-04-18	Craniotome furcata chloroplast, complete genome
						Leucosceptrum	Leucosceptrum canum	694369	NC_051966	152739	2020-12-10	2020-12-11	Leucosceptrum canum chloroplast, complete genome
						Pogostemon	Pogostemon cablin	28511	NC_042796	152461	2019-06-25	2019-06-25	Pogostemon cablin isolate Shipai chloroplast, complete genome
							Pogostemon plectranthoides	1809639	NC_065983	152430	2022-09-13	2022-09-13	Pogostemon plectranthoides chloroplast, complete genome
							Pogostemon septentrionalis	1809642	NC_065984	152514	2022-09-13	2022-09-13	Pogostemon septentrionalis chloroplast, complete genome
							Pogostemon stellatus	1081573	NC_031434	151824	2016-10-13	2016-10-13	Pogostemon stellatus isolate PDBK2014-1557 chloroplast, complete genome
							Pogostemon yatabeanus	1667030	NC_031433	152707	2016-10-13	2016-10-13	Pogostemon yatabeanus isolate PDBK2014-1822 chloroplast, complete genome
				Stachydeae		Haplostachys	Haplostachys haplostachya	141755	NC_029819	150130	2016-04-09	2021-10-16	Haplostachys haplostachya strain HI0333 chloroplast, complete genome
						Phyllostegia	Phyllostegia velutina	141782	NC_029820	150131	2016-04-09	2021-10-16	Phyllostegia velutina strain HI0361 chloroplast, complete genome
						Stachys	Stachys affinis	168825	NC_062803	149521	2022-04-27	2022-04-27	Stachys affinis chloroplast, complete genome
							Stachys byzantina	180010	NC_029825	149749	2016-04-09	2021-10-16	Stachys byzantina strain CL1004 chloroplast, complete genome
							Stachys chamissonis	193335	NC_029822	150254	2016-04-09	2021-10-16	Stachys chamissonis strain CL1002 chloroplast, complete genome
							Stachys coccinea	141787	NC_029823	150275	2016-04-09	2021-10-16	Stachys coccinea strain CL1003 chloroplast, complete genome
							Stachys sylvatica	53175	NC_029824	150167	2016-04-09	2021-10-16	Stachys sylvatica strain LVA358 chloroplast, complete genome
						Stenogyne	Stenogyne bifida	141790	NC_029818	150129	2016-04-09	2021-10-16	Stenogyne bifida strain HI0332 chloroplast, complete genome
							Stenogyne haliakalae	141795	NC_029817	149736	2016-04-09	2021-10-16	Stenogyne haliakalae strain GEO5 chloroplast, complete genome
							Stenogyne kanehoana	141798	NC_029821	150115	2016-04-09	2021-10-16	Stenogyne kanehoana strain HSJ14046 chloroplast, complete genome
			Nepetoideae	Elsholtzieae		Elsholtzia	Elsholtzia byeonsanensis	2928439	NC_064501	150628	2022-06-29	2022-06-29	Elsholtzia byeonsanensis chloroplast, complete genome
							Elsholtzia densa	587661	NC_056994	149095	2021-08-31	2021-09-01	Elsholtzia densa chloroplast, complete genome
							Elsholtzia fruticosa	698833	NC_063697	151550	2022-06-03	2022-06-03	Elsholtzia fruticosa voucher SWFU20210773MFY chloroplast, complete genome
							Elsholtzia rugulosa	1504638	NC_050945	151952	2020-10-27	2020-10-27	Elsholtzia rugulosa chloroplast, complete genome
							Elsholtzia splendens	475396	NC_063558	151224	2022-06-03	2022-06-03	Elsholtzia splendens chloroplast, complete genome
						Perilla	Perilla frutescens	48386	NC_030755	152588	2016-08-16	2021-10-18	Perilla frutescens cultivar viridis voucher P170 chloroplast, complete genome
							Perilla frutescens	608512	NC_030757	152656	2016-08-16	2021-10-16	Perilla frutescens var. hirtella chloroplast, complete genome
				Mentheae		Agastache	Agastache rugosa	39271	NC_053706	151922	2021-03-26	2021-03-26	Agastache rugosa chloroplast, complete genome
						Clinopodium	Clinopodium abyssinicum	751784	NC_058327	151513	2021-10-25	2021-10-26	Clinopodium abyssinicum chloroplast, complete genome
							Clinopodium chinense	516070	NC_050943	151989	2020-10-27	2020-10-27	Clinopodium chinense chloroplast, complete genome
						Dracocephalum	Dracocephalum moldavica	39296	NC_057509	149868	2021-09-09	2021-09-10	Dracocephalum moldavica chloroplast, complete genome
							Dracocephalum palmatum	1914264	NC_031874	150510	2016-11-14	2016-11-14	Dracocephalum palmatum chloroplast, complete genome
							Dracocephalum psammophilum	2875946	NC_061214	149971	2022-03-11	2022-03-13	Dracocephalum psammophilum chloroplast, complete genome
							Dracocephalum taliense	2835938	NC_058336	150976	2021-10-25	2021-10-26	Dracocephalum taliense chloroplast, complete genome
							Dracocephalum tanguticum	1699510	NC_057508	150954	2021-09-09	2021-09-10	Dracocephalum tanguticum chloroplast, complete genome
						Satureja	Satureja montana	49988	NC_066034	151858	2022-09-13	2022-09-13	Satureja montana isolate BPTPS115 voucher LISE:96436 chloroplast, complete genome
						Thymus	Thymus japonicus	2715958	NC_046822	151782	2020-04-10	2020-04-10	Thymus japonicus chloroplast, complete genome
							Thymus mongolicus	532141	NC_046520	151834	2020-03-26	2020-03-26	Thymus mongolicus chloroplast, complete genome
					Lycopinae	Lycopus	Lycopus europaeus	260603	NC_064128	152085	2022-06-13	2022-06-13	Lycopus europaeus chloroplast, complete genome
					Menthinae	Mentha	Mentha canadensis	294733	NC_044082	152154	2019-08-02	2019-08-02	Mentha canadensis chloroplast, complete genome
							Mentha longifolia	38859	NC_032054	152041	2016-12-07	2016-12-07	Mentha longifolia chloroplast, complete genome
							Mentha spicata	29719	NC_037247	152132	2018-03-23	2018-03-23	Mentha spicata chloroplast, complete genome
							Mentha x	1164941	NC_063687	152026	2022-06-03	2022-06-03	Mentha x verticillata chloroplast, complete genome
							Mentha x	34256	NC_047475	152048	2020-04-26	2020-04-26	Mentha x piperita chloroplast, complete genome
					Nepetinae	Hyssopus	Hyssopus officinalis	39324	NC_066037	149817	2022-09-13	2022-09-13	Hyssopus officinalis isolate BPTPS155 voucher LISE:96466 chloroplast, complete genome
						Nepeta	Nepeta cataria	39347	NC_051544	152339	2020-11-22	2020-11-22	Nepeta cataria chloroplast, complete genome
							Nepeta hemsleyana	2182725	NC_058882	152171	2021-11-03	2021-11-04	Nepeta hemsleyana chloroplast, complete genome
							Nepeta stewartiana	662933	NC_057283	152348	2021-08-31	2021-09-01	Nepeta stewartiana isolate BOP018025 chloroplast, complete genome
							Nepeta tenuifolia	2849020	NC_061322	151254	2022-03-11	2022-03-13	Nepeta tenuifolia chloroplast, complete genome
					Prunellinae	Prunella	Prunella vulgaris	39358	NC_039654	151342	2018-11-09	2018-11-09	Prunella vulgaris chloroplast, complete genome
					Salviinae	Melissa	Melissa axillaris	1150289	NC_053381	151885	2021-03-09	2021-03-09	Melissa axillaris plastid, complete genome
							Melissa officinalis	39338	NC_066033	152112	2022-09-13	2022-09-13	Melissa officinalis isolate BPTPS114 voucher LISE:96435 chloroplast, complete genome
							Melissa yunnanensis	2777459	NC_053382	151985	2021-03-09	2021-03-09	Melissa yunnanensis plastid, complete genome
						Salvia	Rosmarinus officinalis	39367	NC_027259	152462	2015-06-18	2015-06-18	Rosmarinus officinalis chloroplast, complete genome
							Salvia bowleyana	424416	NC_063911	151508	2022-06-03	2022-06-03	Salvia bowleyana voucher 131 chloroplast, complete genome
							Salvia brachyloma	1208400	NC_053372	151329	2021-03-09	2021-03-09	Salvia brachyloma plastid, complete genome
							Salvia bulleyana	587670	NC_041092	151547	2019-03-18	2019-03-18	Salvia bulleyana chloroplast, complete genome
							Salvia campanulata	587671	NC_057284	151658	2021-08-31	2021-09-01	Salvia campanulata isolate BOP018207 chloroplast, complete genome
							Salvia cavaleriei	424418	NC_053375	151432	2021-03-09	2021-03-09	Salvia cavaleriei plastid, complete genome
							Salvia chanryoenica	1986522	NC_040121	151689	2018-12-14	2018-12-14	Salvia chanryoenica chloroplast, complete genome
							Salvia chienii	342064	NC_064053	151386	2022-06-13	2022-06-13	Salvia chienii plastid, complete genome
							Salvia cyclostegia	476454	NC_053379	151644	2021-03-09	2021-03-09	Salvia cyclostegia plastid, complete genome
							Salvia dabieshanensis	640636	NC_063912	151330	2022-06-03	2022-06-03	Salvia dabieshanensis voucher 0165 chloroplast, complete genome
							Salvia daiguii	2763342	NC_059718	151434	2022-01-04	2022-01-05	Salvia daiguii chloroplast, complete genome
							Salvia digitaloides	268902	NC_050895	152159	2020-10-27	2020-10-27	Salvia digitaloides chloroplast, complete genome
							Salvia flava	342063	NC_053376	151489	2021-03-09	2021-03-09	Salvia flava plastid, complete genome
							Salvia hispanica	49212	NC_046838	150980	2020-04-10	2020-04-10	Salvia hispanica chloroplast, complete genome
							Salvia honania	587672	NC_058852	151559	2021-11-03	2021-11-04	Salvia honania chloroplast, complete genome
							Salvia japonica	395340	NC_035233	153995	2017-07-14	2017-07-14	Salvia japonica chloroplast, complete genome
							Salvia kiangsiensis	587673	NC_064052	152216	2022-06-13	2022-06-13	Salvia kiangsiensis plastid, complete genome
							Salvia mairei	2263206	NC_053378	151629	2021-03-09	2021-03-09	Salvia mairei plastid, complete genome
							Salvia meiliensis	587675	NC_050896	151614	2020-10-27	2020-10-27	Salvia meiliensis chloroplast, complete genome
							Salvia mekongensis	2777458	NC_053380	151746	2021-03-09	2021-03-09	Salvia mekongensis plastid, complete genome
							Salvia merjamie	1520033	NC_050897	151286	2020-10-27	2020-10-27	Salvia merjamie chloroplast, complete genome
							Salvia miltiorrhiza	226208	NC_020431	151328	2013-03-04	2013-03-04	Salvia miltiorrhiza chloroplast, complete genome
							Salvia nanchuanensis	2263209	NC_058851	151568	2021-11-03	2021-11-04	Salvia nanchuanensis chloroplast, complete genome
							Salvia nilotica	268918	NC_050898	151450	2020-10-27	2020-10-27	Salvia nilotica chloroplast, complete genome
							Salvia officinalis	38868	NC_038165	151089	2018-08-03	2018-08-03	Salvia officinalis voucher So_003 chloroplast, complete genome
							Salvia petrophila	2263212	NC_050899	151688	2020-10-27	2020-10-27	Salvia petrophila chloroplast, complete genome
							Salvia plebeia	424424	NC_050929	151062	2020-10-27	2020-10-27	Salvia plebeia chloroplast, complete genome
							Salvia plectranthoides	476459	NC_053374	151416	2021-03-09	2021-03-09	Salvia plectranthoides plastid, complete genome
							Salvia prionitis	588964	NC_065866	151493	2022-08-25	2022-08-25	Salvia prionitis chloroplast, complete genome
							Salvia przewalskii	342060	NC_041091	151319	2019-03-18	2019-03-18	Salvia przewalskii chloroplast, complete genome
							Salvia roborowskii	392684	NC_064050	151649	2022-06-13	2022-06-13	Salvia roborowskii plastid, complete genome
							Salvia sclarea	38869	NC_050900	151268	2020-10-27	2020-10-27	Salvia sclarea chloroplast, complete genome
							Salvia sonchifolia	2263220	NC_064054	151230	2022-06-13	2022-06-13	Salvia sonchifolia plastid, complete genome
							Salvia splendens	180675	NC_050901	150604	2020-10-27	2020-10-27	Salvia splendens chloroplast, complete genome
							Salvia subbipinnata	2758142	NC_063913	151388	2022-06-03	2022-06-03	Salvia subbipinnata voucher YJX-04 chloroplast, complete genome
							Salvia subpalmatinervis	1208407	NC_053373	151385	2021-03-09	2021-03-09	Salvia subpalmatinervis plastid, complete genome
							Salvia substolonifera	424425	NC_061230	151378	2022-03-11	2022-03-13	Salvia substolonifera chloroplast, complete genome
							Salvia tiliifolia	268933	NC_050053	150836	2020-08-03	2020-08-03	Salvia tiliifolia chloroplast, complete genome
							Salvia trijuga	342065	NC_061229	151392	2022-03-11	2022-03-13	Salvia trijuga voucher 0426 chloroplast, complete genome
							Salvia umbratica	587677	NC_053377	151606	2021-03-09	2021-03-09	Salvia umbratica plastid, complete genome
							Salvia wardii	2263221	NC_064051	151485	2022-06-13	2022-06-13	Salvia wardii plastid, complete genome
							Salvia yangii	268885	NC_050902	151466	2020-10-27	2020-10-27	Salvia yangii chloroplast, complete genome
							Salvia yunnanensis	342062	NC_050903	151413	2020-10-27	2020-10-27	Salvia yunnanensis chloroplast, complete genome
				Ocimeae	Hanceolinae	Hanceola	Hanceola exserta	662940	NC_056915	153296	2021-08-31	2021-09-01	Hanceola exserta chloroplast, complete genome
					Isodoninae	Isodon	Isodon nervosus	662921	NC_058575	152669	2021-11-03	2021-11-04	Isodon nervosus chloroplast, complete genome
							Isodon rubescens	587669	NC_053708	152761	2021-03-26	2021-03-26	Isodon rubescens chloroplast, complete genome
							Isodon serra	199544	NC_064127	152312	2022-06-13	2022-06-13	Isodon serra chloroplast, complete genome
					Lavandulinae	Lavandula	Lavandula angustifolia	39329	NC_029370	153448	2016-03-01	2016-03-01	Lavandula angustifolia chloroplast, complete genome
							Lavandula dentata	1441374	NC_046835	151696	2020-04-10	2020-04-10	Lavandula dentata chloroplast, complete genome
					Ociminae	Ocimum	Ocimum basilicum	39350	NC_035143	152407	2017-06-27	2017-06-27	Ocimum basilicum chloroplast, complete genome
							Ocimum gratissimum	204144	NC_057196	152469	2021-08-31	2021-09-01	Ocimum gratissimum voucher MH178053 chloroplast, complete genome
							Ocimum tenuiflorum	204149	NC_043873	151744	2019-07-22	2019-07-22	Ocimum tenuiflorum cultivar Krishna chloroplast, complete genome
					Plectranthinae	Coleus	Coleus xanthanthus	662900	NC_058328	152190	2021-10-25	2021-10-26	Coleus xanthanthus chloroplast, complete genome
							Plectranthus scutellarioides	4142	NC_057679	152603	2021-09-09	2021-09-10	Plectranthus scutellarioides chloroplast, complete genome
						Plectranthus	Plectranthus barbatus	41228	NC_066019	157467	2022-09-13	2022-09-13	Plectranthus barbatus isolate BPTPS069 voucher LISE:96395 chloroplast, complete genome
			Premnoideae			Gmelina	Gmelina hainanensis	201510	NC_053620	154065	2021-03-25	2021-03-26	Gmelina hainanensis chloroplast, complete genome
						Premna	Premna microphylla	54469	NC_026291	155293	2015-02-04	2015-02-04	Premna microphylla chloroplast, complete genome
							Premna puberula	1168070	NC_061379	153255	2022-03-11	2022-03-13	Premna puberula chloroplast, complete genome
			Prostantheroideae	Chloantheae		Dasymalla	Dasymalla teckiana	2835933	NC_058334	152742	2021-10-25	2021-10-26	Dasymalla teckiana chloroplast, complete genome
						Dicrastylis	Dicrastylis parvifolia	664368	NC_058335	153121	2021-10-25	2021-10-26	Dicrastylis parvifolia chloroplast, complete genome
			Scutellarioideae			Holmskioldia	Holmskioldia sanguinea	41390	NC_047486	153273	2020-04-26	2020-04-26	Holmskioldia sanguinea voucher Y. Lee 2018-0001 chloroplast, complete genome
						Scutellaria	Scutellaria amoena	1052904	NC_057255	151569	2021-08-31	2021-09-01	Scutellaria amoena chloroplast, complete genome
							Scutellaria baicalensis	65409	NC_027262	152731	2015-06-18	2015-08-04	Scutellaria baicalensis chloroplast, complete genome
							Scutellaria barbata	396367	NC_059814	152050	2022-01-04	2022-01-05	Scutellaria barbata chloroplast, complete genome
							Scutellaria franchetiana	2023964	NC_059813	151852	2022-01-04	2022-01-05	Scutellaria franchetiana chloroplast, complete genome
							Scutellaria insignis	1750592	NC_028533	151908	2015-12-03	2015-12-03	Scutellaria insignis chloroplast, complete genome
							Scutellaria lateriflora	233893	NC_034693	152283	2017-05-25	2017-05-25	Scutellaria lateriflora plastid, complete genome
							Scutellaria likiangensis	1046405	NC_061416	151761	2022-03-11	2022-03-13	Scutellaria likiangensis chloroplast, complete genome
							Scutellaria meehanioides	2805417	NC_057189	152484	2021-08-31	2021-09-01	Scutellaria meehanioides chloroplast, complete genome
							Scutellaria scordifolia	587679	NC_052883	152366	2021-02-09	2021-02-10	Scutellaria scordifolia chloroplast, complete genome
							Scutellaria tsinyunensis	1862659	NC_050161	152089	2020-08-17	2020-08-17	Scutellaria tsinyunensis chloroplast, complete genome
							Scutellaria tuberifera	2800787	NC_059812	152332	2022-01-04	2022-01-05	Scutellaria tuberifera chloroplast, complete genome
						Wenchengia	Wenchengia alternifolia	1168069	NC_064367	152843	2022-06-23	2022-06-23	Wenchengia alternifolia isolate HN chloroplast, complete genome
			Symphorematoideae			Congea	Congea tomentosa	41381	NC_058332	154278	2021-10-25	2021-10-26	Congea tomentosa chloroplast, complete genome
			Tectonoideae			Tectona	Tectona grandis	41396	NC_020098	153953	2013-01-02	2013-01-22	Tectona grandis chloroplast, complete genome
			Teucrioideae			Clerodendranthus	Clerodendranthus spicatus	516067	NC_056393	152151	2021-06-19	2021-06-20	Clerodendranthus spicatus chloroplast, complete genome
			Viticoideae			Vitex	Vitex bicolor	1582841	NC_065871	154460	2022-08-25	2022-08-25	Vitex bicolor chloroplast, complete genome
							Vitex negundo	361442	NC_057235	154438	2021-08-31	2021-09-01	Vitex negundo chloroplast, complete genome
							Vitex parviflora	548856	NC_065666	154024	2022-08-25	2022-08-25	Vitex parviflora chloroplast, complete genome
							Vitex rotundifolia	413484	NC_050991	154370	2020-10-27	2020-10-27	Vitex rotundifolia voucher PDBK 2008-0463 chloroplast, complete genome
							Vitex trifolia	204215	NC_062602	154444	2022-04-22	2022-04-22	Vitex trifolia chloroplast, complete genome
		Lentibulariaceae				Genlisea	Genlisea aurea	192259	NC_037078	140010	2018-03-14	2018-03-14	Genlisea aurea chloroplast, complete genome
							Genlisea filiformis	700924	NC_037079	140308	2018-03-14	2018-03-14	Genlisea filiformis chloroplast, complete genome
							Genlisea margaretae	204340	NC_025652	141255	2014-11-03	2014-11-18	Genlisea margaretae chloroplast, complete genome
							Genlisea pygmaea	700922	NC_037080	140466	2018-03-14	2018-03-14	Genlisea pygmaea chloroplast, complete genome
							Genlisea repens	326261	NC_037081	140432	2018-03-14	2018-03-14	Genlisea repens chloroplast, complete genome
							Genlisea tuberosa	1504635	NC_037082	140677	2018-03-14	2018-03-14	Genlisea tuberosa chloroplast, complete genome
							Genlisea violacea	192261	NC_037083	143416	2018-03-14	2018-03-14	Genlisea violacea chloroplast, complete genome
						Pinguicula	Pinguicula alpina	192263	NC_056190	147479	2021-06-19	2021-06-20	Pinguicula alpina chloroplast, complete genome
							Pinguicula ehlersiae	192264	NC_023463	147147	2014-01-23	2020-09-09	Pinguicula ehlersiae chloroplast, complete genome
						Utricularia	Utricularia gibba	13748	NC_021449	152113	2013-07-02	2013-07-02	Utricularia gibba chloroplast, complete genome
							Utricularia macrorhiza	192300	NC_025653	153228	2014-11-03	2014-12-03	Utricularia macrorhiza chloroplast, complete genome
							Utricularia reniformis	192314	NC_029719	139725	2016-03-24	2016-08-16	Utricularia reniformis chloroplast, complete genome
							Utricularia tenuicaulis	262112	NC_058517	154021	2021-11-03	2021-11-04	Utricularia tenuicaulis chloroplast, complete genome
		Linderniaceae				Picria	Picria felterrae	255872	NC_065864	153521	2022-08-25	2022-08-25	Picria felterrae chloroplast, complete genome
						Torenia	Torenia benthamiana	1280383	NC_045273	153526	2019-12-12	2019-12-12	Torenia benthamiana chloroplast, complete genome
							Torenia concolor	218618	NC_045272	153853	2019-12-12	2019-12-12	Torenia concolor chloroplast, complete genome
							Torenia fournieri	68875	NC_056129	153938	2021-06-19	2021-06-20	Torenia fournieri chloroplast, complete genome
		Mazaceae				Mazus	Mazus caducifer	1938956	NC_065393	152759	2022-08-03	2022-08-03	Mazus caducifer chloroplast, complete genome
							Mazus miquelii	1620947	NC_056339	153124	2021-06-19	2021-06-20	Mazus miquelii chloroplast, complete genome
[truncated: 3,546 more rows]

## Sheet: Distributions
Clade	Order	Family	Genus	Taxid	Num Lower	Num Genera	Num Sequences	Min Length	Max Length	Median	IQR	WhisLo	WhisHi	NumLo	NumHi	IQR/Median	Wide
asterids				71274	13	690	2534	32752	230777	154215	4966.75	144750	164254	99	127	3.22
	Apiales			4036	5	78	227	141148	178668	154246	8511.5	141148	166583	0	1	5.52
		Apiaceae		4037	63	63	179	141148	178668	151866	8284.5	141148	166583	0	1	5.46
			Acronema	496661	0	1	1
			Anethum	40921	0	1	2
			Angelica	40948	0	1	24	142485	163618	146962	375.5	146529	147308	2	4	0.26
			Anthriscus	40886	0	1	1
			Apium	4044	0	1	1
			Arracacia	40925	0	1	1
			Bupleurum	46366	0	1	18	154871	178668	155481	746.5	154871	156108	0	1	0.48
			Carum	48031	0	1	2
			Changium	386279	0	1	1
			Cicuta	48035	0	1	1
			Cnidium	48110	0	1	1
			Coriandrum	4046	0	1	1
			Crithmum	40910	0	1	1
			Cryptotaenia	48116	0	1	1
			Cuminum	52461	0	1	1
			Dasispermum	317977	0	1	1
			Daucus	4038	0	1	2
			Ducrosia	325715	0	1	1
			Ferula	52470	0	1	1
			Glehnia	48118	0	1	1
			Hansenia	54723	0	1	4
			Haplosphaera	239645	0	1	1
			Heracleum	40917	0	1	3
			Heteromorpha	40688	0	1	1
			Hymenidium	165505	0	1	3
			Kalakia	489427	0	1	1
			Kitagawia	1589817	0	1	1
			Ledebouriella	656323	0	1	1
			Libanotis	49549	0	1	2
			Ligusticopsis	239649	0	1	3
			Ligusticum	49551	0	1	22	146443	163802	148367	739.75	147384	148608	1	5	0.5
			Lilaeopsis	185592	0	1	1
			Mandenovia	424411	0	1	1
			Meeboldia	165494	0	1	3
			Melanosciadium	642805	0	1	1
			Notobubon	549670	0	1	1
			Oenanthe	48043	0	1	1
			Ostericum	49559	0	1	3
			Pastinaca	4040	0	1	1
			Petroselinum	4042	0	1	1
			Peucedanum	49562	0	1	10	142494	164653	147946	6335.75	142494	156912	0	1	4.28	Wide
			Pimpinella	40958	0	1	2
			Pleurospermum	49564	0	1	3
			Prangos	52496	0	1	1
			Pternopetalum	49566	0	1	1
			Pterocyclus	165492	0	1	4
			Pterygopleurum	269604	0	1	1
			Rupiphila	239669	0	1	1
			Sanicula	13665	0	1	5
			Saposhnikovia	203716	0	1	1
			Selinum	40938	0	1	1
			Semenovia	325733	0	1	3
			Seseli	40951	0	1	12	145859	155617	150282	7046.5	145859	155617	0	0	4.69	Wide
			Sinocarum	165483	0	1	5
			Smyrnium	40961	0	1	1
			Symphyoloma	327894	0	1	1
			Tetrataenium	99533	0	1	1
			Thapsia	79021	0	1	1
			Tongoloa	165496	0	1	1
			Tordyliopsis	491191	0	1	1
			Tordylium	52463	0	1	3
			Trachyspermum	52569	0	1	1
			Zosima	63048	0	1	1
		Araliaceae		4050	12	12	42	152880	157328	156394	540.75	155613	157328	2	0	0.35
			Aralia	13340	0	1	4
			Brassaiopsis	133930	0	1	2
			Cheirodendron	46388	0	1	1
			Dendropanax	46394	0	1	3
			Eleutherococcus	50304	0	1	9
			Fatsia	46396	0	1	1
			Heptapleurum	2915487	0	1	3
			Hydrocotyle	4048	0	1	2
			Kalopanax	46398	0	1	1
			Metapanax	133944	0	1	1
			Panax	4053	0	1	12	155993	156402	156171	228.25	155993	156402	0	0	0.15
			Raukaua	257405	0	1	3
		Pennantiaceae	Pennantia	159370	0	1	1
		Pittosporaceae	Pittosporum	23129	0	1	3
		Torricelliaceae	Torricellia	138901	0	1	2
	Aquifoliales			91883	3	3	32	157119	158905	157608	384	157119	158362	0	2	0.24
		Aquifoliaceae	Ilex	4295	0	1	29	157119	158020	157577	363	157119	158020	0	0	0.23
		Cardiopteridaceae	Gonocaryum	85208	0	1	1
		Helwingiaceae	Helwingia	16914	0	1	2
	Asterales			4209	5	182	682	132649	187672	152282	1438.75	149394	154313	5	129	0.94
		Asteraceae		4210	140	140	543	149107	173114	152056	1189.5	149558	154086	3	4	0.78
			Achillea	13328	0	1	2
			Achyrachaena	149404	0	1	1
			Aequatorium	462378	0	1	1
			Ageratina	102749	0	1	1
			Ainsliaea	41469	0	1	1
			Ajania	99023	0	1	1
			Aldama	1048900	0	1	32	151221	151399	151334	40	151279	151399	1	0	0.03
			Allardia	457707	0	1	1
			Ambrosia	4211	0	1	2
			Anaphalis	49044	0	1	1
			Archibaccharis	381972	0	1	1
			Arctium	4216	0	1	1
			Artemisia	4219	0	1	18	150952	151318	151112	147.75	150952	151318	0	0	0.1
			Astartoseris	2967233	0	1	1
			Aster	41479	0	1	15	149510	153071	152686	384	152045	153071	1	0	0.25
			Atractylodes	41485	0	1	6
			Aztecaster	381976	0	1	1
			Baccharis	41487	0	1	3
			Bidens	42336	0	1	34	150489	151856	151712	264.75	151284	151856	5	0	0.17
			Blakiella	381980	0	1	1
			Calendula	41495	0	1	2
			Carduus	92905	0	1	3
			Carlina	41499	0	1	1
			Carpesium	119171	0	1	3
			Carthamus	4221	0	1	1
			Centaurea	41503	0	1	2
			Centipeda	82283	0	1	1
			Chamaemelum	99036	0	1	1
			Chromolaena	13420	0	1	1
			Chrysanthemum	13422	0	1	9
			Chuquiraga	41547	0	1	3
			Cicerbita	75954	0	1	5
			Cichorium	13426	0	1	1
			Cirsium	41549	0	1	8
			Conyza	41552	0	1	1
			Cosmos	41555	0	1	1
			Crassocephalum	189210	0	1	1
			Crepidiastrum	77552	0	1	3
			Crepis	13464	0	1	1
			Crossostephium	99045	0	1	1
			Cynara	4264	0	1	4
			Dahlia	41562	0	1	1
			Dendrosenecio	109557	0	1	9
			Diplostephium	72924	0	1	27	151400	152554	152110	237	151637	152554	1	0	0.16
			Doniophyton	41569	0	1	1
			Echinacea	53747	0	1	9
			Eclipta	53718	0	1	2
			Elephantopus	318056	0	1	1
			Emilia	189212	0	1	1
			Erigeron	41574	0	1	3
			Eschenbachia	1408200	0	1	1
			Exostigma	1715878	0	1	1
			Faberia	1400657	0	1	1
			Farfugium	186950	0	1	1
			Floscaldasia	381996	0	1	1
			Fulcaldea	171788	0	1	1
			Galinsoga	176601	0	1	2
			Gerbera	13546	0	1	1
			Glebionis	1478145	0	1	1
			Guizotia	4229	0	1	1
			Gymnanthemum	259855	0	1	1
			Gynoxys	189216	0	1	4
			Gynura	109564	0	1	2
			Helianthus	4231	0	1	17	151007	151289	151069	145	151007	151289	0	0	0.1
			Helichrysum	59430	0	1	1
			Heteropappus	616993	0	1	1
			Heteroplexis	2727855	0	1	3
			Hinterhubera	382003	0	1	1
			Hypochaeris	58643	0	1	1
			Inula	41589	0	1	2
			Iostephane	1048895	0	1	1
			Ismelia	99063	0	1	1
			Ixeris	190259	0	1	2
			Jacobaea	405757	0	1	2
			Lactuca	4235	0	1	60	152076	152947	152614	333	152076	152947	0	0	0.22
			Laennecia	72946	0	1	1
			Laestadia	382015	0	1	1
			Lagenophora	72948	0	1	1
			Lapsanastrum	1495212	0	1	1
			Launaea	43198	0	1	2
			Leontopodium	49077	0	1	1
			Leucanthemella	99069	0	1	1
			Leucanthemum	99071	0	1	3
			Leucomeris	494671	0	1	1
			Ligularia	4239	0	1	8
			Limbarda	119181	0	1	1
			Linochilus	2841737	0	1	36	150924	152365	152192	372.5	151387	152365	2	0	0.24
			Llerasia	382019	0	1	1
			Marshallia	41603	0	1	8
			Melanoseris	1205708	0	1	1
			Mikania	102786	0	1	2
			Myripnois	130280	0	1	1
			Nannoglottis	147811	0	1	1
			Neopallasia	217470	0	1	1
			Nordenstamia	462473	0	1	2
			Notoseris	459867	0	1	2
			Nouelia	130284	0	1	1
			Opisthopappus	463593	0	1	2
			Oritrophium	72962	0	1	1
			Osteospermum	41617	0	1	1
			Paracalia	904454	0	1	2
			Paragynoxys	462482	0	1	2
			Paraprenanthes	687674	0	1	4
			Parastrephia	382034	0	1	1
			Parthenium	35934	0	1	1
			Pericallis	98708	0	1	1
			Pertya	130294	0	1	2
			Petasites	56018	0	1	1
			Phaeostigma	457747	0	1	1
			Pluchea	41623	0	1	1
			Praxelis	287010	0	1	1
			Prenanthes	43201	0	1	1
			Pseudognaphalium	49079	0	1	1
			Reichardia	43205	0	1	8
			Santolina	41642	0	1	1
			Saussurea	41629	0	1	26	151474	173114	152495	142.5	152254	152658	2	1	0.09
			Schlechtendalia	41632	0	1	1
			Senecio	18794	0	1	1
			Sigesbeckia	183075	0	1	1
			Silybum	92920	0	1	1
			Sinosenecio	98727	0	1	3
			Solidago	59293	0	1	2
			Soliva	99103	0	1	1
			Sonchus	50190	0	1	25	151849	152443	152246	267	151849	152443	0	0	0.18
			Sphagneticola	53736	0	1	1
			Stebbinsia	996392	0	1	1
			Stevia	55669	0	1	1
			Stilpnolepis	217473	0	1	1
			Symphyotrichum	72977	0	1	1
			Syneilesis	41645	0	1	1
			Synurus	41647	0	1	1
			Tagetes	13707	0	1	3
			Tanacetum	99105	0	1	4
			Taraxacum	49743	0	1	10	151173	151554	151331	114.75	151173	151554	0	0	0.08
			Tithonia	105386	0	1	1
			Tugarinovia	313551	0	1	1
			Westoniella	382049	0	1	1
			Xanthium	36590	0	1	2
			Xanthopappus	324597	0	1	1
			Youngia	89038	0	1	2
		Campanulaceae		4381	38	38	130	132649	187672	165066	2716.75	159907	170666	8	15	1.65
			Adenophora	82270	0	1	5
			Apetahia	360838	0	1	1
			Burmeistera	360842	0	1	17	163961	166128	165353	515	164865	166128	2	0	0.31
			Campanula	40568	0	1	4
			Canarina	239431	0	1	1
			Centropogon	76572	0	1	2
			Clermontia	16398	0	1	1
			Codonopsis	16399	0	1	4
			Colensoa	268273	0	1	1
			Cyananthus	16402	0	1	1
			Cyanea	138109	0	1	2
			Cyclocodon	649673	0	1	2
			Cyphia	16404	0	1	9
			Delissea	76575	0	1	1
			Dialypetalum	170507	0	1	1
			Diastatea	368673	0	1	1
			Downingia	100712	0	1	2
			Grammatotheca	105188	0	1	1
			Hanabusaya	103031	0	1	1
			Hippobroma	368675	0	1	1
			Hypsela	2042340	0	1	1
			Isotoma	268267	0	1	1
			Legenere	101650	0	1	1
			Leptocodon	239457	0	1	1
			Lithotoma	1929853	0	1	1
			Lobelia	4382	0	1	53	159907	168823	164360	1767	161906	167593	2	1	1.08	Wide
			Monopsis	378889	0	1	2
			Platycodon	94285	0	1	1
			Porterella	101773	0	1	1
			Pratia	76580	0	1	2
			Pseudocodon	1676959	0	1	1
			Sclerotheca	360862	0	1	1
			Siphocampylus	368696	0	1	1
			Solenopsis	368677	0	1	1
			Trachelium	16464	0	1	1
			Trematolobelia	360865	0	1	1
			Wahlenbergia	239476	0	1	1
			Wimmerella	378897	0	1	1
		Goodeniaceae	Scaevola	16480	0	1	1
		Menyanthaceae		24579	2	2	7
		Rousseaceae	Carpodetus	54172	0	1	1
	Boraginales			1538097	4	13	18
	Cornales			41934	7	23	74	155480	169085	157604	1066.5	155612	159456	1	2	0.68
		Cornaceae		42219	2	2	27	156656	158830	158158	1227	156656	158830	0	0	0.78
			Alangium	16896	0	1	3
			Cornus	4281	0	1	24	156671	158830	158182	1063.75	156671	158830	0	0	0.67
		Curtisiaceae	Curtisia	16910	0	1	1
		Grubbiaceae	Grubbia	55376	0	1	2
		Hydrangeaceae		23097	7	7	25	155480	158054	157515	436	156817	158054	3	0	0.28
			Carpenteria	23100	0	1	1
			Deutzia	23104	0	1	3
			Hydrangea	23109	0	1	16	155480	158054	157688	306.25	157294	158054	1	0	0.19
			Jamesia	152291	0	1	1
			Kirengeshoma	39203	0	1	1
			Philadelphus	23113	0	1	2
			Whipplea	123681	0	1	1
		Hydrostachyaceae	Hydrostachys	37820	0	1	3
		Loasaceae		37822	7	7	11
		Nyssaceae		4289	4	4	5
	Dipsacales			4199	2	29	85	149809	160723	156449	3000	151267	160723	1	0	1.92
		Adoxaceae		4206	5	5	17
		Caprifoliaceae		4200	24	24	68	149809	160723	155459	2339.75	151505	160723	2	0	1.51
			Abelia	86866	0	1	2
			Acanthocalyx	179857	0	1	1
			Diabelia	1630334	0	1	1
			Diervilla	19933	0	1	1
			Dipelta	105265	0	1	3
			Dipsacus	40573	0	1	3
			Fedia	180553	0	1	1
			Heptacodium	137003	0	1	1
			Kolkwitzia	105267	0	1	1
			Leycesteria	52834	0	1	1
			Linnaea	77622	0	1	1
			Lonicera	49606	0	1	25	154513	158010	155078	587	154513	155584	0	1	0.38
			Morina	59167	0	1	1
			Nardostachys	59169	0	1	1
			Patrinia	59171	0	1	7
			Pterocephalus	59175	0	1	1
			Scabiosa	87007	0	1	2
			Symphoricarpos	13701	0	1	2
			Triosteum	105269	0	1	2
			Triplostegia	59179	0	1	1
			Valeriana	19952	0	1	2
			Valerianella	59165	0	1	1
			Weigela	79609	0	1	2
			Zabelia	486692	0	1	5
	Ericales			41945	15	67	414	32752	230777	156839	3361.5	150187	161319	6	14	2.14
		Actinidiaceae		3623	2	2	19
		Balsaminaceae		25692	2	2	21	151366	154189	152391	444	151691	152928	2	1	0.29
			Hydrocera	252971	0	1	1
			Impatiens	35939	0	1	20	151366	152928	152338	410.25	151691	152928	2	0	0.27
		Clethraceae	Clethra	13434	0	1	1
		Ebenaceae	Diospyros	13492	0	1	15
		Ericaceae		4345	9	9	22	32752	230777	175847	129318	32752	230777	0	0	73.54	Wide
			Agapetes	57517	0	1	1
			Allotropa	162313	0	1	1
			Gaultheria	13538	0	1	3
			Hemitomes	176245	0	1	1
			Monotropa	50147	0	1	2
			Monotropsis	176251	0	1	1
			Pityopus	176254	0	1	1
			Rhododendron	4346	0	1	10	152214	230777	200622	10113.2	193798	207311	2	1	5.04	Wide
			Vaccinium	13749	0	1	2
		Lecythidaceae		3642	2	2	3
		Marcgraviaceae	Marcgravia	55388	0	1	1
		Pentaphylacaceae		125045	6	6	8
		Polemoniaceae	Polemonium	13639	0	1	1
		Primulaceae		4335	11	11	130	150187	157259	153860	3499	150187	157259	0	0	2.27
			Aegiceras	59969	0	1	1
			Androsace	85163	0	1	5
			Ardisia	13344	0	1	22	155088	156999	156635	410.5	155749	156999	1	0	0.26
			Elingamita	55382	0	1	1
			Embelia	459628	0	1	2
			Lysimachia	59977	0	1	9
			Maesa	59979	0	1	1
			Myrsine	59981	0	1	3
			Parathesis	110869	0	1	2
			Primula	49647	0	1	82	150187	154897	152986	2470.25	150187	154897	0	0	1.61	Wide
			Tapeinosperma	1382133	0	1	2
		Sapotaceae		3737	8	8	9
		Sladeniaceae	Sladenia	125052	0	1	1
		Styracaceae		20008	11	11	49	154166	159424	157981	837	157131	159424	4	0	0.53
			Alniphyllum	167980	0	1	3
			Bruinsmia	167982	0	1	2
			Changiostyrax	168119	0	1	2
			Halesia	85886	0	1	2
			Huodendron	153520	0	1	2
			Melliodendron	167984	0	1	1
			Perkinsiodendron	1891346	0	1	1
			Pterostyrax	167988	0	1	3
			Rehderodendron	85888	0	1	1
			Sinojackia	55370	0	1	5
			Styrax	13699	0	1	27	157387	159424	157932	149.5	157805	158275	2	4	0.09
		Symplocaceae	Symplocos	55372	0	1	7
		Theaceae		27065	10	10	127	156162	159281	156997	402.5	156292	157705	1	18	0.26
			Apterosperma	182295	0	1	1
			Camellia	4441	0	1	78	156162	159281	156922	363.25	156162	157496	0	1	0.23
			Franklinia	182301	0	1	1
			Gordonia	79255	0	1	4
			Hartia	182308	0	1	1
			Polyspora	107825	0	1	7
			Pyrenaria	107834	0	1	6
			Schima	59676	0	1	12	157227	157302	157278	40	157227	157302	0	0	0.03
			Stewartia	59678	0	1	16	158077	158569	158429	69	158356	158569	2	0	0.04
			Tutcheria	182326	0	1	1
	Garryales			91889	2	2	5
	Gentianales			4055	5	64	148	129658	176340	153690	3967	145757	160840	16	10	2.58
		Apocynaceae		4056	26	26	41	153476	176340	158487	5890	153476	166010	0	1	3.72
			Alstonia	52821	0	1	1
			Amalocalyx	429507	0	1	1
			Apocynum	13338	0	1	1
			Asclepias	21199	0	1	2
			Calotropis	4065	0	1	2
			Carissa	84860	0	1	1
			Catharanthus	4057	0	1	1
			Cerbera	141544	0	1	1
			Chonemorpha	141547	0	1	1
			Cynanchum	126747	0	1	4
			Echites	141556	0	1	1
			Gymnema	4067	0	1	1
			Hemidesmus	63475	0	1	1
			Hoya	52831	0	1	3
			Nerium	63461	0	1	1
			Oncinotis	351449	0	1	1
			Pentalinon	141597	0	1	1
			Pentasachme	1204783	0	1	1
			Pergularia	63482	0	1	1
			Periploca	63484	0	1	1
			Plumeria	52847	0	1	1
			Rauvolfia	4059	0	1	2
			Rhazya	141608	0	1	1
			Vinca	60092	0	1	2
			Vincetoxicum	63501	0	1	7
			Wrightia	69390	0	1	1
		Gelsemiaceae	Gelsemium	26478	0	1	2
		Gentianaceae		21472	13	13	58	129658	154416	149058	7629.25	137278	154416	2	0	5.12
			Comastoma	50752	0	1	1
			Cyrtophyllum	2546024	0	1	1
			Exacum	13524	0	1	1
			Gentiana	21496	0	1	32	129658	151069	146324	11286.5	129658	151069	0	0	7.71	Wide
			Gentianopsis	50798	0	1	2
			Halenia	50803	0	1	2
			Kuepferia	1499122	0	1	1
			Lomatogoniopsis	134586	0	1	1
			Lomatogonium	50276	0	1	1
			Metagentiana	267661	0	1	1
			Pterygocalyx	50807	0	1	1
			Swertia	39241	0	1	12	149488	153691	153062	644.5	152190	153691	1	0	0.42
			Tripterospermum	50809	0	1	2
		Loganiaceae		26468	4	4	4
		Rubiaceae		24966	20	20	43	152327	155616	154639	1445.5	152327	155616	0	0	0.93
			Antirhea	43445	0	1	1
			Coffea	13442	0	1	2
			Emmenopterys	86989	0	1	1
			Foonchewia	1234227	0	1	1
			Fosbergia	981064	0	1	1
			Galium	25168	0	1	3
			Gardenia	43486	0	1	2
			Gynochthodes	59634	0	1	4
			Leptodermis	60148	0	1	7
			Luculia	43509	0	1	1
			Mitragyna	170021	0	1	1
			Morinda	43521	0	1	1
			Neolamarckia	153761	0	1	1
			Oldenlandia	43535	0	1	3
			Ophiorrhiza	35912	0	1	2
			Paederia	60086	0	1	2
			Rubia	25473	0	1	3
			Scyphiphora	86993	0	1	1
			Trailliaedoxa	1008950	0	1	1
			Uncaria	43574	0	1	5
	Icacinales	Icacinaceae	Iodes	124960	0	1	1
	Lamiales			4143	16	190	549	45673	183052	153255	3813	147087	160789	32	32	2.49
		Acanthaceae		4185	13	13	24	144133	153783	150606	3272.75	144133	153783	0	0	2.17
			Acanthus	13326	0	1	1
			Andrographis	175693	0	1	1
			Aphelandra	4186	0	1	1
			Avicennia	41377	0	1	3
			Barleria	4188	0	1	1
			Blepharis	210325	0	1	1
			Clinacanthus	478907	0	1	1
			Echinacanthus	1204777	0	1	4
			Justicia	4190	0	1	5
			Peristrophe	76375	0	1	1
			Pseuderanthemum	76377	0	1	1
			Staurogyne	504030	0	1	1
			Strobilanthes	24051	0	1	3
		Bignoniaceae		24079	18	18	53	150154	183052	159156	5692	150154	168987	0	1	3.58
			Adenocalymma	353917	0	1	14	157025	160736	158792	1361.5	157025	160736	0	0	0.86
			Amphilophium	353918	0	1	11	155262	164749	163543	6691	155262	164749	0	0	4.09	Wide
			Anemopaegma	353919	0	1	8
			Bignonia	353920	0	1	1
			Campsis	83936	0	1	1
			Catalpa	13406	0	1	3
			Dolichandra	353976	0	1	1
			Dolichandrone	241843	0	1	1
			Handroanthus	1288022	0	1	1
			Incarvillea	200485	0	1	4
			Jacaranda	83946	0	1	1
			Neojobertia	354017	0	1	1
			Nyctocalos	1312810	0	1	1
			Oroxylum	83950	0	1	1
			Pleonotoma	354033	0	1	1
			Spathodea	211925	0	1	1
			Tanaecium	354057	0	1	1
			Tecomaria	140034	0	1	1
		Carlemanniaceae	Silvianthus	389108	0	1	1
		Gesneriaceae		26122	14	14	40	152359	156614	153404	377.75	152718	154082	1	3	0.25
			Achimenes	48794	0	1	2
			Briggsia	74832	0	1	1
			Corallodiscus	656665	0	1	1
			Dorcoceras	1803640	0	1	1
			Haberlea	121480	0	1	1
			Hemiboea	48803	0	1	1
			Henckelia	199091	0	1	1
			Lysionotus	48808	0	1	1
			Oreocharis	411102	0	1	2
			Paraboea	49035	0	1	12	153166	154245	153473	119.5	153352	153580	1	1	0.08
			Petrocodon	656701	0	1	3
			Primulina	48772	0	1	12	152359	153786	153214	449	152359	153786	0	0	0.29
			Streptocarpus	26254	0	1	1
			Titanotrichum	48817	0	1	1
		Lamiaceae		4136	58	58	176	149095	157467	151745	1080.5	149817	154065	4	19	0.71
			Agastache	39130	0	1	1
			Ajuga	38595	0	1	3
			Anisomeles	516068	0	1	1
			Ballota	155228	0	1	1
			Callicarpa	21922	0	1	11	154102	154433	154182	41	154144	154210	1	2	0.03
			Caryopteris	41385	0	1	3
			Chelonopsis	457132	0	1	1
			Clerodendranthus	516066	0	1	1
			Clerodendrum	13432	0	1	5
			Clinopodium	182371	0	1	2
			Coleus	587658	0	1	2
			Colquhounia	457134	0	1	3
			Congea	41380	0	1	1
			Craniotome	199174	0	1	1
			Cymaria	694353	0	1	1
			Dasymalla	2835928	0	1	1
			Dicrastylis	496574	0	1	1
			Dracocephalum	39166	0	1	5
			Elsholtzia	41225	0	1	5
			Eriophyton	694357	0	1	1
			Galeopsis	457137	0	1	1
			Gmelina	41387	0	1	1
			Hanceola	662938	0	1	1
			Haplostachys	141754	0	1	1
			Holmskioldia	41389	0	1	1
			Hyssopus	39168	0	1	1
			Isodon	204130	0	1	3
			Lagopsis	516544	0	1	1
			Lamium	53158	0	1	2
			Lavandula	39169	0	1	2
			Leonurus	4137	0	1	2
			Leucosceptrum	694368	0	1	1
			Lycopus	260602	0	1	1
			Melissa	39170	0	1	3
			Mentha	21819	0	1	5
			Nepeta	39172	0	1	4
			Ocimum	39173	0	1	3
			Paraphlomis	572116	0	1	1
			Perilla	48385	0	1	2
			Phlomis	316257	0	1	2
			Phlomoides	1006602	0	1	2
			Phyllostegia	141757	0	1	1
			Plectranthus	41227	0	1	1
			Pogostemon	21861	0	1	5
			Premna	41393	0	1	2
			Prunella	39176	0	1	1
			Rotheca	228416	0	1	1
			Salvia	21880	0	1	43	150604	153995	151450	292	150980	151746	2	4	0.19
			Satureja	49986	0	1	1
			Schnabelia	167918	0	1	1
			Scutellaria	4139	0	1	11	151569	152731	152089	469	151569	152731	0	0	0.31
			Stachys	53171	0	1	5
			Stenogyne	141788	0	1	3
			Tectona	41395	0	1	1
			Teucrium	21896	0	1	2
			Thymus	49990	0	1	2
			Vitex	54476	0	1	5
			Wenchengia	1168068	0	1	1
		Lentibulariaceae		4196	3	3	13
		Linderniaceae		156201	2	2	4
		Mazaceae		1538027	2	2	6
		Oleaceae		4144	23	23	111	143735	166800	155644	476.5	154849	156517	1	14	0.31
			Abeliophyllum	126357	0	1	1
			Chengiodendron	2800389	0	1	1
			Chionanthus	126359	0	1	20	154912	156057	155668	264.5	155411	156057	1	0	0.17
			Chrysojasminum	2800390	0	1	1
			Comoranthus	126364	0	1	1
			Forestiera	126412	0	1	5
			Forsythia	55182	0	1	6
			Fraxinus	38871	0	1	12	155530	155694	155604	81	155530	155694	0	0	0.05
			Haenianthus	126424	0	1	1
			Jasminum	4147	0	1	5
			Ligustrum	13596	0	1	6
			Myxopyrum	126535	0	1	1
			Nestegis	126539	0	1	4
			Noronhia	126544	0	1	5
			Notelaea	126546	0	1	3
			Nyctanthes	41397	0	1	1
			Olea	4145	0	1	11	155237	155942	155886	34	155862	155942	2	0	0.02
			Osmanthus	93976	0	1	8
			Phillyrea	96520	0	1	3
			Picconia	126560	0	1	2
			Priogymnanthus	126562	0	1	1
			Schrebera	126565	0	1	6
			Syringa	24208	0	1	7
		Orobanchaceae		91896	22	22	49	45673	155344	151443	59167	45673	155344	0	0	39.07	Wide
			Aphyllon	2249430	0	1	2
			Brandisia	255882	0	1	1
			Castilleja	46036	0	1	1
			Centranthera	1325708	0	1	1
			Cistanche	87753	0	1	2
			Conopholis	4178	0	1	1
			Cymbaria	374684	0	1	2
			Diphelypaea	223086	0	1	1
			Epifagus	4176	0	1	1
			Euphrasia	46053	0	1	1
			Lathraea	41910	0	1	1
			Lindenbergia	69067	0	1	1
			Melampyrum	52724	0	1	2
			Orobanche	36747	0	1	7
			Pedicularis	43174	0	1	11	143469	155159	152571	1469.5	151443	155159	2	0	0.96
			Phelipanche	320805	0	1	2
			Phtheirospermum	326854	0	1	1
			Pterygiella	725106	0	1	2
			Rehmannia	99299	0	1	6
			Siphonostegia	374728	0	1	1
			Triaenophora	441502	0	1	1
			Triphysaria	64092	0	1	1
		Paulowniaceae	Paulownia	39251	0	1	8
		Pedaliaceae	Sesamum	4181	0	1	1
		Phrymaceae		41399	4	4	5
		Plantaginaceae		156152	13	13	28	145936	164993	152666	992.25	150879	154316	5	5	0.65
			Angelonia	90643	0	1	1
			Bacopa	90645	0	1	1
			Callitriche	13380	0	1	1
			Digitalis	4163	0	1	1
			Hemiphragma	86641	0	1	1
			Hippuris	39200	0	1	1
			Lagotis	165307	0	1	2
			Limnophila	255818	0	1	1
			Neopicrorhiza	470705	0	1	1
			Penstemon	69923	0	1	4
			Plantago	26867	0	1	7
			Veronica	4173	0	1	5
			Veronicastrum	74694	0	1	2
		Scrophulariaceae		4149	9	9	24	148717	154487	153408	1453.75	151715	154487	1	0	0.95
			Bontia	255890	0	1	1
			Buddleja	26473	0	1	5
			Diocirea	2652449	0	1	1
			Eremophila	255893	0	1	2
			Leucophyllum	69911	0	1	1
			Myoporum	57115	0	1	2
			Scrophularia	39249	0	1	6
			Verbascum	39257	0	1	5
			Wightia	1501476	0	1	1
		Verbenaceae		21910	6	6	6
	Paracryphiales	Paracryphiaceae	Quintinia	49617	0	1	1
	Solanales			4069	2	37	298	45398	163228	155522	765	154196	157144	48	25	0.49
		Convolvulaceae		4118	11	11	52	60959	163228	154271	66804	60959	163228	0	0	43.3	Wide
			Argyreia	139739	0	1	1
			Calystegia	47518	0	1	1
			Convolvulus	4122	0	1	1
			Cressa	197371	0	1	1
			Cuscuta	4128	0	1	20	60959	125373	86535.5	16820.5	60959	121521	0	1	19.44	Wide
			Dichondra	113198	0	1	1
			Dinetus	197381	0	1	1
			Erycibe	197385	0	1	1
			Evolvulus	113200	0	1	1
			Ipomoea	4119	0	1	22	153203	162663	161300	559.25	160082	162046	1	1	0.35
			Merremia	89667	0	1	2
		Solanaceae		4070	26	26	246	45398	157390	155524	446.25	154898	156510	29	38	0.29
			Acnistus	362340	0	1	1
			Acnistus x Iochroma	1830226	0	1	1
			Anisodus	243963	0	1	1
			Atropa	24609	0	1	1
			Atropanthe	258460	0	1	1
			Calibrachoa	323105	0	1	1
			Capsicum	4071	0	1	12	156583	157390	156953	240	156583	157390	0	0	0.15
			Datura	4074	0	1	1
			Dunalia	362344	0	1	2
			Eriolarynx	362350	0	1	2
			Hyoscyamus	4078	0	1	1
			Iochroma	304104	0	1	9
			Jaltomata	45844	0	1	2
			Lycianthes	52871	0	1	1
			Lycium	24646	0	1	3
			Nicotiana	4085	0	1	12	155454	156073	155898	138.25	155639	156073	1	0	0.09
			Petunia	4101	0	1	2
			Physalis	24663	0	1	5
			Physochlaina	337184	0	1	1
			Przewalskia	337187	0	1	1
			Saracha	126904	0	1	2
			Scopolia	221161	0	1	2
			Solanum	4107	0	1	178	45398	156138	155492	251.5	155005	155905	28	5	0.16
			Trompettia	2201164	0	1	1
			Tubocapsicum	180579	0	1	1
			Withania	126908	0	1	2
rosids				71275	16	905	3011	11348	242575	157909	5754	146125	168953	199	118	3.64
	Brassicales			3699	11	156	334	142859	160600	154206	1185.25	151963	156560	9	21	0.77
		Akaniaceae		19373	2	2	2
		Brassicaceae		3700	134	134	304	148401	159987	154150	1043.5	152104	155653	10	4	0.68
			Aethionema	72656	0	1	4
			Alliaria	126269	0	1	1
			Alyssopsis	586511	0	1	1
			Alyssum	169067	0	1	3
			Anelsonia	359813	0	1	1
			Anzhengxia	2259809	0	1	1
			Aphragmus	347878	0	1	2
			Arabidella	693859	0	1	1
			Arabidopsis	3701	0	1	4
			Arabis	50451	0	1	6
			Armoracia	3703	0	1	1
			Asperuginoides	457777	0	1	1
			Asta	359558	0	1	1
			Atelanthera	537122	0	1	1
			Aubrieta	81983	0	1	1
			Aurinia	169390	0	1	1
			Barbarea	50457	0	1	1
			Biscutella	264426	0	1	4
			Boechera	76872	0	1	7
			Brassica	3705	0	1	8
			Brassica x Raphanus	418794	0	1	1
			Braya	97987	0	1	7
			Brayopsis	536376	0	1	1
			Cakile	220482	0	1	12	153378	153732	153652	171.75	153378	153732	0	0	0.11
			Calepina	71282	0	1	1
			Camelina	71323	0	1	6
			Capsella	3718	0	1	3
			Cardamine	50460	0	1	19	153828	155611	155112	487	154561	155611	3	0	0.31
			Catenulina	663976	0	1	1
			Chamira	300840	0	1	1
			Chorispora	238894	0	1	1
			Christolea	359830	0	1	1
			Clausia	264421	0	1	1
			Clypeola	457789	0	1	1
			Conringia	228875	0	1	2
			Crambe	3720	0	1	1
			Cremolobus	359834	0	1	2
			Crucihimalaya	97990	0	1	3
			Cryptospora	368993	0	1	2
			Cymatocarpus	763958	0	1	3
			Delpinophytum	763962	0	1	1
			Dendroarabis	743930	0	1	1
			Descurainia	89410	0	1	2
			Dichasianthus	97997	0	1	1
			Dilophia	359837	0	1	1
			Dimorphocarpa	97999	0	1	1
			Dipoma	763964	0	1	1
			Diptychocarpus	359839	0	1	1
			Dithyrea	98001	0	1	1
			Dontostemon	282586	0	1	1
			Draba	87301	0	1	6
			Erucaria	308316	0	1	1
			Erysimum	65352	0	1	3
			Eudema	536394	0	1	1
			Eutrema	98005	0	1	6
			Exhalimolobos	445675	0	1	1
			Farsetia	359841	0	1	1
			Fourraea	345528	0	1	1
			Goldbachia	359845	0	1	1
			Guiraoa	71349	0	1	1
			Heldreichia	264408	0	1	1
			Heliophila	263652	0	1	4
			Hemilophia	664006	0	1	1
			Henophyton	664008	0	1	1
			Hesperis	264417	0	1	4
			Hilliella	97856	0	1	3
			Hornungia	153320	0	1	1
			Horwoodia	664010	0	1	1
			Iberis	190883	0	1	1
			Idahoa	224273	0	1	1
			Iodanthus	359855	0	1	1
			Isatis	161755	0	1	2
			Iskandera	369005	0	1	1
			Kernera	169073	0	1	1
			Lachnoloma	763972	0	1	1
			Ladakiella	1394317	0	1	1
			Leiospora	264430	0	1	3
			Lepidium	19205	0	1	7
			Lepidostemon	664014	0	1	1
			Leptaleum	369008	0	1	1
			Litwinowia	537171	0	1	1
			Lobularia	226050	0	1	2
			Lunaria	153658	0	1	2
			Macropodium	391729	0	1	1
			Malcolmia	234453	0	1	2
			Mancoa	167687	0	1	1
			Mathewsia	369016	0	1	1
			Matthiola	3723	0	1	4
			Megacarpaea	85227	0	1	2
			Megadenia	537174	0	1	1
			Meniocus	2282322	0	1	1
			Menonvillea	359862	0	1	3
			Metashangrilaia	2259829	0	1	1
			Microthlaspi	126277	0	1	1
			Morettia	369023	0	1	1
			Moriera	359864	0	1	1
			Mostacillastrum	203619	0	1	1
			Murbeckiella	664023	0	1	2
			Myagrum	359866	0	1	1
			Nasturtium	65947	0	1	1
			Neotorularia	98018	0	1	3
			Noccaea	290573	0	1	3
			Notoceras	369027	0	1	1
			Notothlaspi	106784	0	1	1
			Ochthodium	664028	0	1	1
			Octoceras	664030	0	1	1
			Olimarabidopsis	98024	0	1	1
			Oreophyton	664033	0	1	1
			Orychophragmus	71233	0	1	4
			Pachycladon	106787	0	1	2
			Pugionium	473979	0	1	2
			Pycnoplinthus	763983	0	1	1
			Raphanus	3725	0	1	1
			Rhammatophyllum	359882	0	1	3
			Ricotia	664051	0	1	6
			Rorippa	50495	0	1	1
			Schrenkiella	1394723	0	1	1
			Shangrilaia	359887	0	1	1
			Sinalliaria	1920186	0	1	2
			Sinapis	3727	0	1	2
			Sisymbriopsis	253185	0	1	3
			Sisymbrium	3729	0	1	3
			Smelowskia	98034	0	1	2
			Solms-laubachia	359891	0	1	22	151963	155499	154206	676	153561	155499	2	0	0.44
			Spryginia	664067	0	1	3
			Stenodraba	2975223	0	1	1
			Stevenia	537188	0	1	1
			Streptoloma	537193	0	1	1
			Strigosella	282601	0	1	4
			Subularia	664070	0	1	1
			Tetracme	358675	0	1	2
			Thlaspi	13287	0	1	1
			Turritis	379571	0	1	1
			Yinshania	81990	0	1	2
		Capparaceae		301453	4	4	10
		Caricaceae		3647	2	2	3
		Cleomaceae		301454	6	6	6
		Moringaceae	Moringa	3734	0	1	1
		Pentadiplandraceae	Pentadiplandra	43544	0	1	1
		Resedaceae		26958	2	2	2
		Salvadoraceae		4324	2	2	2
		Setchellanthaceae	Setchellanthus	44591	0	1	1
		Tropaeolaceae	Tropaeolum	4019	0	1	2
	Celastrales			233875	1	14	71	148700	163255	157036	5628.5	148700	163255	0	0	3.58
		Celastraceae		4305	14	14	71	148700	163255	157036	5628.5	148700	163255	0	0	3.58
			Brexia	23070	0	1	1
			Catha	123403	0	1	1
			Celastrus	85180	0	1	4
			Euonymus	4306	0	1	14	156860	158359	157504	378.25	156860	158094	0	1	0.24
			Glyptopetalum	1089410	0	1	2
			Gymnosporia	123423	0	1	2
			Loeseneriella	39613	0	1	2
			Maytenus	123430	0	1	3
			Microtropis	1089415	0	1	3
			Parnassia	3796	0	1	29	148700	154755	152064	513	151256	153152	1	6	0.34
			Plagiopteron	85241	0	1	1
			Pristimera	123451	0	1	3
			Salacia	4319	0	1	3
			Tripterygium	123484	0	1	3
	Crossosomatales			232392	2	3	6
	Cucurbitales			71239	5	31	84	11348	169725	157462	1801.25	154558	159232	3	9	1.14
		Apodanthaceae	Pilostyles	51499	0	1	2
		Begoniaceae	Begonia	3681	0	1	10
		Coriariaceae	Coriaria	3459	0	1	1
		Corynocarpaceae	Corynocarpus	4311	0	1	1
		Cucurbitaceae		3650	27	27	70	147874	159232	157311	1279.5	154986	159232	2	0	0.81
			Ampelosycios	386638	0	1	1
			Baijiania	381648	0	1	1
			Benincasa	102210	0	1	1
			Bryonia	3651	0	1	1
			Cionosicys	386149	0	1	1
			Citrullus	3653	0	1	7
			Coccinia	213598	0	1	1
			Corallocarpus	62975	0	1	1
			Cucumis	3655	0	1	6
			Cucurbita	3660	0	1	7
			Cyclanthera	61891	0	1	1
			Cyclantheropsis	387128	0	1	1
			Dendrosicyos	229693	0	1	1
			Gerrardanthus	386172	0	1	1
			Gynostemma	182083	0	1	11	157601	159208	157937	743.5	157601	159208	0	0	0.47
			Hemsleya	64233	0	1	2
			Herpetospermum	386181	0	1	1
			Hodgsonia	386183	0	1	2
			Indofevillea	383664	0	1	1
			Lagenaria	3667	0	1	1
			Linnaeosicyos	1132100	0	1	1
			Momordica	3671	0	1	3
			Nothoalsomitra	386200	0	1	1
			Sicyos	64231	0	1	2
			Siraitia	190522	0	1	2
			Thladiantha	210343	0	1	2
			Trichosanthes	3676	0	1	10	156413	157550	157078	812	156413	157550	0	0	0.52
	Fabales			72025	4	229	492	36275	180309	153834	28444.2	120165	180309	1	0	18.49	Wide
		Fabaceae		3803	223	223	480	120165	180309	153608	28459	120165	180309	0	0	18.53	Wide
			Abrus	3815	0	1	1
			Acacia	3808	0	1	4
			Acrocarpus	162638	0	1	1
			Adenanthera	3810	0	1	1
			Adenolobus	375004	0	1	1
			Afzelia	162640	0	1	2
			Aganope	167606	0	1	1
			Albizia	3812	0	1	3
			Alhagi	47036	0	1	1
			Alysicarpus	287749	0	1	1
			Amherstia	162645	0	1	1
			Ammodendron	247903	0	1	1
			Ammopiptanthus	111850	0	1	2
			Amorpha	48130	0	1	1
			Amphicarpaea	45678	0	1	2
			Angylocalyx	53826	0	1	1
			Apios	132430	0	1	1
			Arachis	3817	0	1	3
			Arapatiella	321548	0	1	1
			Archidendron	162647	0	1	2
			Astragalus	20400	0	1	22	121590	126117	122966	780.25	121590	123777	0	1	0.63
			Ateleia	53830	0	1	1
			Austrosteenisia	53832	0	1	1
			Balsamocarpon	191877	0	1	1
			Baphia	48126	0	1	1
			Barklya	508870	0	1	1
			Barnebydendron	162668	0	1	1
			Bauhinia	3805	0	1	4
			Biancaea	1904978	0	1	1
			Bituminaria	53835	0	1	1
			Brachystegia	121095	0	1	5
			Brownea	53841	0	1	2
			Butea	12979	0	1	1
			Cajanus	3820	0	1	2
			Callerya	53622	0	1	3
			Campylotropis	53849	0	1	18	148814	153122	149159	241	148814	149312	0	2	0.16
			Canavalia	3822	0	1	2
			Caragana	20483	0	1	8
			Carmichaelia	47094	0	1	1
			Cassia	53851	0	1	2
			Cenostigma	191912	0	1	1
			Centrosema	167616	0	1	1
			Ceratonia	20339	0	1	2
			Cercis	49800	0	1	2
			Chamaecrista	53853	0	1	1
			Cheniella	2857697	0	1	2
			Chesneya	46586	0	1	1
			Christia	554838	0	1	1
			Cicer	3826	0	1	1
			Cladrastis	38411	0	1	1
			Clitoria	43365	0	1	1
			Colophospermum	162714	0	1	1
			Colvillea	191916	0	1	1
			Conzattia	191918	0	1	1
			Copaifera	162716	0	1	1
			Coulteria	553461	0	1	1
			Crotalaria	3828	0	1	2
			Crudia	162719	0	1	1
			Cullen	109218	0	1	1
			Cyamopsis	3831	0	1	1
			Cynometra	162727	0	1	2
			Dahlstedtia	62110	0	1	1
			Dalbergia	53862	0	1	25	155330	157123	156049	476	155330	156638	0	1	0.31
			Daniellia	162732	0	1	2
			Decorsea	271793	0	1	1
			Delonix	72432	0	1	1
			Dendrolobium	185704	0	1	1
			Dermatophyllum	2231446	0	1	1
			Derris	53864	0	1	1
			Dialium	53868	0	1	1
			Dichrostachys	148687	0	1	1
			Diptychandra	149692	0	1	1
			Distemonanthus	162758	0	1	1
			Dolichos	3839	0	1	1
			Dunbaria	553673	0	1	1
			Duparquetia	508914	0	1	1
			Dussia	53874	0	1	1
			Echinosophora	228657	0	1	1
			Eriosema	109225	0	1	1
			Erythrina	3841	0	1	1
			Erythrophleum	53876	0	1	2
			Erythrostemon	508969	0	1	2
			Euchresta	53878	0	1	1
			Fagelia	2810135	0	1	1
			Faidherbia	138054	0	1	1
			Falcataria	468141	0	1	1
			Flemingia	520842	0	1	2
			Galega	47100	0	1	1
			Genista	49818	0	1	1
			Gleditsia	54873	0	1	3
			Glycine	3846	0	1	10	152217	153023	152568	510.5	152217	153023	0	0	0.33
			Glycyrrhiza	46347	0	1	13	127459	127993	127939	83	127831	127993	2	0	0.06
			Goniorrhachis	162782	0	1	1
			Goodia	53880	0	1	1
			Griffonia	3849	0	1	1
			Grona	2746503	0	1	2
			Guibourtia	162786	0	1	1
			Guilandina	508970	0	1	1
			Gymnocladus	53882	0	1	1
			Haematoxylum	162790	0	1	2
			Halimodendron	47656	0	1	1
			Hanslia	554823	0	1	1
			Hardenbergia	53884	0	1	1
			Haymondia	1890296	0	1	1
			Hedysarum	47034	0	1	2
			Huangtcia	2781003	0	1	1
			Hymenaea	20675	0	1	2
			Indigofera	20685	0	1	3
			Inga	162809	0	1	2
			Intsia	162811	0	1	1
			Julbernardia	162817	0	1	1
			Kennedia	76708	0	1	1
			Kotschya	114994	0	1	1
			Kummerowia	53890	0	1	1
			Labichea	162828	0	1	1
			Lablab	271790	0	1	1
			Lathyrus	3853	0	1	13	120289	126421	123734	2077	120289	126421	0	0	1.68	Wide
			Lens	3863	0	1	1
			Lespedeza	53892	0	1	7
			Lessertia	47644	0	1	1
			Leucaena	3865	0	1	1
			Libidibia	553462	0	1	1
			Lotus	3867	0	1	1
			Lupinus	3869	0	1	3
			Lysidice	162835	0	1	1
			Lysiloma	138058	0	1	1
			Lysiphyllum	508977	0	1	1
			Maackia	37500	0	1	1
			Macrolobium	53899	0	1	1
			Maniltoa	162842	0	1	1
			Medicago	3877	0	1	31	120165	132296	124273	2190.5	120165	127072	0	1	1.76	Wide
			Melilotus	47081	0	1	1
			Mezoneuron	191938	0	1	1
			Micklethwaitia	553418	0	1	1
			Millettia	53625	0	1	1
			Mimosa	21013	0	1	4
			Mirbelia	140936	0	1	1
			Moldenhawera	321557	0	1	1
			Moullava	191941	0	1	1
			Mucuna	40336	0	1	3
			Nanhaia	2598999	0	1	1
			Neoapaloxylon	327914	0	1	1
			Ohwia	554822	0	1	1
			Onobrychis	3881	0	1	1
			Orbexilum	458337	0	1	1
			Ormosia	53907	0	1	7
			Oxytropis	20802	0	1	6
			Pachyrhizus	109170	0	1	1
			Pararchidendron	138061	0	1	1
			Parkia	53911	0	1	1
			Parkinsonia	58885	0	1	1
			Parochetus	200946	0	1	1
			Peltogyne	162874	0	1	1
			Peltophorum	53913	0	1	1
			Petalostylis	162877	0	1	1
			Phaseolus	3883	0	1	1
			Philenoptera	100163	0	1	1
			Phyllodium	406421	0	1	1
			Phyllolobium	1868718	0	1	1
			Piliostigma	553411	0	1	1
			Piptadenia	148717	0	1	1
			Piptanthus	70605	0	1	2
			Pisum	3887	0	1	4
			Pithecellobium	58875	0	1	1
			Platylobium	24963	0	1	1
			Podalyria	49833	0	1	1
			Poecilanthe	54891	0	1	1
			Poeppigia	162882	0	1	1
			Pongamia	56064	0	1	1
			Prosopis	35715	0	1	5
			Psophocarpus	3889	0	1	1
			Pterocarpus	100169	0	1	5
			Pterogyne	162889	0	1	1
			Pterolobium	162891	0	1	1
			Pueraria	3892	0	1	3
			Robinia	35937	0	1	1
			Samanea	76909	0	1	1
			Saraca	162893	0	1	1
			Sarcodum	553638	0	1	1
			Schizolobium	46663	0	1	1
			Schnella	1707778	0	1	1
			Schotia	20341	0	1	2
			Securigera	118934	0	1	1
			Senegalia	468156	0	1	3
			Senna	53922	0	1	7
			Sesbania	3894	0	1	2
			Smithia	115005	0	1	1
			Solori	1638023	0	1	1
			Sophora	3896	0	1	6
			Spatholobus	132464	0	1	2
			Sphaerophysa	47650	0	1	1
			Sphinga	468160	0	1	1
			Storckiella	162917	0	1	1
			Stryphnodendron	148725	0	1	1
			Stylosanthes	35627	0	1	4
			Styphnolobium	137301	0	1	2
			Tachigali	53927	0	1	1
			Tadehagi	554826	0	1	1
			Talbotiella	162922	0	1	1
			Tamarindus	58859	0	1	1
			Templetonia	140950	0	1	1
			Thermopsis	49852	0	1	2
			Tibetia	483870	0	1	2
			Tipuana	54893	0	1	1
			Toxicopueraria	1890297	0	1	1
			Trifolium	3898	0	1	9
			Trigonella	78532	0	1	1
			Tylosema	189975	0	1	1
			Umtiza	162935	0	1	1
			Uraria	554837	0	1	1
			Urariopsis	2783716	0	1	1
			Vachellia	468162	0	1	4
			Vatairea	77049	0	1	1
			Vavilovia	512755	0	1	1
			Vicia	3904	0	1	4
			Vigna	3913	0	1	5
			Wisteria	3921	0	1	5
			Wisteriopsis	2599053	0	1	2
			Xylia	148729	0	1	1
			Zapoteca	148731	0	1	1
			Zenia	162939	0	1	1
			Zollernia	149680	0	1	1
			Zornia	53933	0	1	1
		Polygalaceae		4274	3	3	9
		Quillajaceae	Quillaja	23212	0	1	1
		Surianaceae		27046	2	2	2
	Fagales			3502	5	22	192	155669	175313	160656	1057.25	158300	161713	3	1	0.66
		Betulaceae		3514	6	6	64	158647	161349	159903	1146.25	158647	161349	0	0	0.72
			Alnus	3515	0	1	12	160470	161029	160762	144	160470	161029	0	0	0.09
			Betula	3504	0	1	15	158647	161349	160500	252	160263	160791	1	2	0.16
			Carpinus	12989	0	1	16	158681	160583	159316	416.75	158681	160151	0	1	0.26
			Corylus	13450	0	1	14	159587	159915	159849	43	159769	159915	2	0	0.03
			Ostrya	13621	0	1	4
			Ostryopsis	78606	0	1	3
		Casuarinaceae	Casuarina	3521	0	1	2
		Fagaceae		3503	7	7	89	158163	161476	160854	463	160205	161476	8	0	0.29
			Castanea	21019	0	1	5
			Castanopsis	114815	0	1	11	160205	160853	160624	109	160468	160705	1	1	0.07
			Cyclobalanopsis	1679406	0	1	1
			Fagus	21024	0	1	7
			Lithocarpus	82113	0	1	5
			Quercus	3511	0	1	59	160415	161394	161119	406	160415	161394	0	0	0.25
			Trigonobalanus	60429	0	1	1
		Juglandaceae		16714	7	7	34	158459	175313	160337	679.75	159714	161713	2	1	0.42
			Carya	13402	0	1	9
			Cyclocarya	117166	0	1	1
			Engelhardia	139931	0	1	2
			Juglans	16718	0	1	13	159714	160537	160276	383	159714	160537	0	0	0.24
			Platycarya	91223	0	1	2
			Pterocarya	16722	0	1	6
			Rhoiptelea	60425	0	1	1
		Myricaceae	Morella	190583	0	1	3
	Geraniales			41943	2	8	45	116810	242575	166111	18703	128787	199553	6	6	11.26	Wide
		Francoaceae		85174	3	3	3
		Geraniaceae		4027	5	5	42	116810	242575	167044	21637.8	121393	202749	4	5	12.95	Wide
			Erodium	21555	0	1	10	116810	168946	122629	22219.5	116810	168946	0	0	18.12	Wide
			Geranium	4028	0	1	6
			Hypseocharis	21566	0	1	1
			Monsonia	21556	0	1	3
			Pelargonium	4030	0	1	22	165508	242575	173234	31282.5	165508	242575	0	0	18.06	Wide
	Huerteales			326966	2	3	3
	Malpighiales			3646	21	96	337	113114	178650	157113	6579	146255	170568	30	2	4.19
		Achariaceae	Hydnocarpus	85204	0	1	1
		Balanopaceae	Balanops	82146	0	1	2
		Bonnetiaceae	Bonnetia	125012	0	1	1
		Calophyllaceae	Mesua	114078	0	1	1
		Chrysobalanaceae		22973	23	23	50	159381	164238	162340	468	161887	162955	1	1	0.29
			Acioa	82148	0	1	1
			Afrolicania	1272965	0	1	1
			Angelesia	1856775	0	1	1
			Atuna	82150	0	1	1
			Chrysobalanus	22977	0	1	1
			Couepia	82152	0	1	9
			Dactyladenia	692116	0	1	3
			Exellodendron	692118	0	1	1
			Gaulettia	1856788	0	1	1
			Geobalanus	2912004	0	1	1
			Grangeria	692120	0	1	1
			Hirtella	82154	0	1	5
			Hunga	692122	0	1	1
			Hymenopus	2911697	0	1	3
			Kostermanthus	692124	0	1	1
			Leptobalanus	2893041	0	1	1
			Licania	22986	0	1	6
			Magnistipula	212236	0	1	1
			Maranthes	692127	0	1	3
			Moquilea	2893272	0	1	2
			Neocarya	692129	0	1	1
			Parastemon	1856791	0	1	1
			Parinari	82156	0	1	4
		Clusiaceae	Garcinia	58227	0	1	6
		Ctenolophonaceae	Ctenolophon	125021	0	1	1
		Erythroxylaceae	Erythroxylum	13511	0	1	1
		Euphorbiaceae		3977	15	15	39	150021	178650	163135	2480	159466	165232	1	2	1.52
			Balakata	571347	0	1	1
			Cleidiocarpon	1848210	0	1	1
			Cleidion	212289	0	1	1
			Croton	100370	0	1	1
			Deutzianthus	720866	0	1	1
			Euphorbia	3990	0	1	20	159466	178650	163113	2053	159466	165232	0	2	1.26	Wide
			Excoecaria	179681	0	1	1
			Hevea	3980	0	1	3
			Jatropha	3995	0	1	1
			Mallotus	20202	0	1	3
			Manihot	3982	0	1	1
			Plukenetia	316892	0	1	1
			Ricinus	3987	0	1	1
			Triadica	316902	0	1	1
			Vernicia	73153	0	1	2
		Hypericaceae		629714	3	3	8
		Irvingiaceae	Klainedoxa	289638	0	1	1
		Linaceae	Linum	4005	0	1	4
		Lophopyxidaceae	Lophopyxis	125040	0	1	1
		Malpighiaceae		4268	5	5	7
		Passifloraceae		3683	4	4	53	113114	170568	151362	16047	133682	170568	2	0	10.6	Wide
			Adenia	56632	0	1	1
			Dilkea	237987	0	1	1
			Mitostemma	197921	0	1	1
			Passiflora	3684	0	1	50	113114	170568	150833	15600	133682	170568	2	0	10.34	Wide
		Phyllanthaceae		233880	7	7	10
		Podostemaceae		51590	5	5	7
		Putranjivaceae		233879	2	2	7
		Rhizophoraceae		40029	6	6	10
		Salicaceae		3688	15	15	100	154045	158605	156310	1196	154045	158551	0	3	0.77
			Azara	77058	0	1	1
			Banara	124849	0	1	1
			Bennettiodendron	179722	0	1	2
			Carrierea	312355	0	1	1
			Casearia	112816	0	1	1
			Dianyuea	2060782	0	1	1
			Flacourtia	112818	0	1	3
			Homalium	179710	0	1	5
			Idesia	77056	0	1	1
			Itoa	179730	0	1	1
			Olmediella	312357	0	1	1
			Poliothyrsis	124845	0	1	1
			Populus	3689	0	1	43	155096	158591	156523	655	155355	157446	1	4	0.42
			Salix	40685	0	1	36	154977	156819	155552	373.75	154977	156154	0	2	0.24
			Xylosma	179718	0	1	2
		Violaceae	Viola	13757	0	1	27	155535	158940	156974	1333.5	155535	158940	0	0	0.85
	Malvales			41938	8	54	184	19400	176548	161060	9250.5	150753	176548	2	0	5.74
		Bixaceae	Bixa	66671	0	1	1
		Cistaceae	Helianthemum	69453	0	1	1
		Cytinaceae	Cytinus	45981	0	1	1
		Dipterocarpaceae		40588	7	7	17
		Malvaceae		3629	31	31	114	157295	168953	160448	1942	157295	164831	0	3	1.21
			Abelmoschus	183218	0	1	4
			Abutilon	3630	0	1	1
			Alcea	65556	0	1	1
			Althaea	145744	0	1	1
			Bombax	45324	0	1	2
			Callianthe	1313347	0	1	1
			Ceiba	93752	0	1	1
			Colona	82403	0	1	1
			Corchorus	93758	0	1	2
			Craigia	94094	0	1	1
			Diplodiscus	117673	0	1	1
			Durio	66655	0	1	2
			Excentrodendron	234910	0	1	1
			Firmiana	190242	0	1	7
			Gossypium	3633	0	1	34	159039	162316	160103	662.75	159039	160433	0	1	0.41
			Grewia	82407	0	1	2
			Heritiera	93779	0	1	6
			Hibiscus	47605	0	1	7
			Malva	96479	0	1	4
			Malvaviscus	93787	0	1	1
			Navaea	108541	0	1	1
			Pachira	69117	0	1	1
			Pterospermum	82449	0	1	3
			Reevesia	82438	0	1	8
			Sida	108335	0	1	2
			Sterculia	66667	0	1	3
			Talipariti	940967	0	1	2
			Theobroma	3640	0	1	2
			Thespesia	3637	0	1	1
			Tilia	64580	0	1	10	162653	162855	162771	84	162653	162855	0	0	0.05
			Urena	263847	0	1	1
		Muntingiaceae	Muntingia	45163	0	1	1
		Sphaerosepalaceae	Dialyceras	124998	0	1	1
		Thymelaeaceae		39987	11	11	48	132869	176548	173282	2819	169885	176548	3	0	1.63
			Aquilaria	69461	0	1	12	159565	174893	174830	37.5	174761	174893	2	0	0.02
			Daphne	66679	0	1	12	132869	173057	171120	1128.25	169885	173057	1	0	0.66
			Diarthron	155103	0	1	2
			Edgeworthia	142180	0	1	3
			Gonystylus	69465	0	1	1
			Gyrinops	223756	0	1	6
			Phaleria	39990	0	1	1
			Pimelea	142700	0	1	1
			Rhamnoneuron	1898921	0	1	1
			Stellera	142737	0	1	1
			Wikstroemia	142693	0	1	8
	Myrtales			41944	7	75	221	152049	171315	159576	4234	152049	166545	0	2	2.65
		Combretaceae		3954	5	5	12
		Lythraceae		3928	12	12	43	152049	160763	155453	4512.5	152049	160763	0	0	2.9
			Cuphea	3929	0	1	3
			Duabanga	122807	0	1	1
			Heimia	135797	0	1	1
			Lagerstroemia	122809	0	1	16	152049	160763	152305	237.25	152049	152521	0	1	0.16
			Lawsonia	141190	0	1	1
			Lythrum	13128	0	1	1
			Pemphis	126634	0	1	1
			Punica	22662	0	1	1
			Rotala	162023	0	1	1
			Sonneratia	122811	0	1	6
			Trapa	22665	0	1	10	155453	155577	155549	16.5	155537	155577	1	0	0.01
			Woodfordia	141188	0	1	1
		Melastomataceae		39998	28	28	31	153311	157216	156045	823	154635	157216	1	0	0.53
			Allomaieta	1170322	0	1	1
			Barthea	1898639	0	1	1
			Bertolonia	119819	0	1	1
			Blakea	119877	0	1	1
			Blastus	119937	0	1	1
			Chaetogastra	2772565	0	1	1
			Eriocnema	266535	0	1	1
			Graffenrieda	119884	0	1	1
			Henriettea	263260	0	1	1
			Heterocentron	113465	0	1	1
			Heterotis	1160553	0	1	1
			Medinilla	119890	0	1	1
			Melastoma	119952	0	1	2
			Memecylon	119900	0	1	1
			Merianthera	263286	0	1	1
			Miconia	263288	0	1	1
			Microlicia	113469	0	1	1
			Nepsera	113473	0	1	1
			Opisthocentra	1673702	0	1	1
			Osbeckia	40006	0	1	1
			Phyllagathis	119945	0	1	1
			Pleroma	1499639	0	1	2
			Pterogastra	263334	0	1	1
			Rhexia	40002	0	1	1
			Rhynchanthera	113478	0	1	1
			Salpinga	557987	0	1	1
			Tigridiopalma	1671322	0	1	2
			Triolena	119898	0	1	1
		Myrtaceae		3931	17	17	91	156129	161071	160095	765	158445	161071	1	0	0.48
			Allosyncarpia	22527	0	1	1
			Angophora	22531	0	1	2
			Baeckea	39977	0	1	1
			Corymbia	87658	0	1	6
			Eucalyptus	3932	0	1	54	159527	161071	160256	345.25	159527	160520	0	1	0.22
			Eugenia	119950	0	1	2
			Heteropyxis	40014	0	1	1
			Lophostemon	73750	0	1	1
			Melaleuca	164925	0	1	2
			Myrcia	375249	0	1	1
			Myrtus	119948	0	1	1
			Pimenta	260138	0	1	1
			Plinia	420628	0	1	3
			Psidium	120289	0	1	1
			Rhodomyrtus	98582	0	1	1
			Stockwellia	88055	0	1	1
			Syzygium	178174	0	1	12	158541	159996	159072	476.5	158541	159996	0	0	0.3
		Onagraceae		3934	5	5	36	155817	166545	161136	4133.75	155817	166545	0	0	2.57
			Chamaenerion	238243	0	1	4
			Circaea	13010	0	1	5
			Epilobium	13054	0	1	11	160748	161284	160993	321.5	160748	161284	0	0	0.2
			Ludwigia	13118	0	1	1
			Oenothera	3939	0	1	15	161318	166545	165061	1371	162997	166545	1	0	0.83
		Penaeaceae	Saltera	216164	0	1	1
		Vochysiaceae		27223	7	7	7
	Oxalidales			71243	3	8	17
	Rosales			3744	8	119	674	129788	170958	158047	4146.75	150019	163827	27	3	2.62
		Barbeyaceae	Barbeya	48390	0	1	1
		Cannabaceae		3481	9	9	18
		Elaeagnaceae		25996	2	2	12
		Moraceae		3487	8	8	50	158459	162798	160364	893.25	158680	162170	3	3	0.56
			Antiaris	241856	0	1	1
			Artocarpus	3488	0	1	5
			Broussonetia	66379	0	1	8
			Ficus	3493	0	1	22	159473	162798	160364	352.25	159929	160772	1	2	0.22
			Maclura	3495	0	1	2
			Morus	3497	0	1	9
			Streblus	194260	0	1	1
			Trophis	241932	0	1	2
		Rhamnaceae		3608	9	9	52	154962	162962	161196	284.5	160642	161668	6	3	0.18
			Berchemia	72167	0	1	3
			Berchemiella	325277	0	1	1
			Cryptandra	106670	0	1	1
			Hovenia	99291	0	1	3
			Rhamnella	106703	0	1	1
			Rhamnus	3609	0	1	3
			Spyridium	73715	0	1	33	160870	161411	161190	162	160884	161411	1	0	0.1
			Ventilago	106719	0	1	2
			Ziziphus	72171	0	1	5
		Rosaceae		3745	55	55	412	129788	169965	158000	3499.25	152427	160937	4	1	2.21
			Agrimonia	23137	0	1	4
			Alchemilla	23138	0	1	2
			Amelanchier	23139	0	1	9
			Aria	36601	0	1	1
			Aronia	193297	0	1	1
			Bencomia	137432	0	1	1
			Chaenomeles	36603	0	1	5
			Chamaemespilus	193299	0	1	1
			Comarum	395100	0	1	1
			Cormus	36605	0	1	1
			Cotoneaster	36607	0	1	14	159524	159999	159620	225.75	159524	159999	0	0	0.14
			Crataegus	23159	0	1	13	159476	159898	159786	121	159616	159898	1	0	0.08
			Cydonia	36609	0	1	1
			Dasiphora	637889	0	1	1
			Dichotomanthes	193302	0	1	1
			Docynia	147043	0	1	3
			Drymocallis	637892	0	1	1
			Eriobotrya	23166	0	1	2
			Eriolobus	193306	0	1	1
			Exochorda	23168	0	1	2
			Fragaria	3746	0	1	21	129788	155829	155621	94	155458	155783	4	2	0.06
			Geum	3761	0	1	4
			Gillenia	141001	0	1	2
			Griffitharia	2912038	0	1	1
			Hesperomeles	690340	0	1	4
			Kageneckia	23180	0	1	3
			Macromeles	2913980	0	1	1
			Malacomeles	36613	0	1	1
			Malus	3749	0	1	24	159834	160295	160078	141.25	159834	160295	0	0	0.09
			Neillia	23191	0	1	1
			Osteomeles	36617	0	1	2
			Pentactina	519532	0	1	1
			Phippsiomeles	2654658	0	1	2
			Photinia	23199	0	1	13	158475	160371	160189	511	159230	160371	1	0	0.32
			Physocarpus	23201	0	1	1
			Potaninia	393622	0	1	1
			Potentilla	23204	0	1	13	152898	156985	156050	857	155044	156985	2	0	0.55
			Pourthiaea	2201386	0	1	7
			Prinsepia	23205	0	1	2
			Prunus	3754	0	1	69	157395	158972	157917	296	157395	158524	0	10	0.19
			Pyracantha	144561	0	1	2
			Pyrus	3766	0	1	16	159440	169965	160021	218.25	159707	160171	1	1	0.14
			Rhaphiolepis	36623	0	1	29	156994	160391	159488	282	159137	159688	3	1	0.18
			Rosa	3764	0	1	42	156342	157396	156639	472.75	156342	157396	0	0	0.3
			Rubus	23216	0	1	54	155144	156668	155920	609.75	155144	156668	0	0	0.39
			Sanguisorba	57937	0	1	7
			Sibbaldia	57946	0	1	1
			Sibbaldianthe	637903	0	1	2
			Sibiraea	310217	0	1	1
			Sorbaria	23221	0	1	2
			Sorbus	23222	0	1	9
			Spiraea	23224	0	1	3
			Thomsonaria	2912039	0	1	1
			Torminalis	193502	0	1	2
			Vauquelinia	23231	0	1	3
		Ulmaceae		3474	7	7	21	157939	161886	159453	1061	157939	160388	0	1	0.67
			Ampelocera	63063	0	1	1
			Chaetachme	63055	0	1	1
			Hemiptelea	63067	0	1	1
			Holoptelea	63065	0	1	1
			Phyllostylon	1428765	0	1	1
			Ulmus	24735	0	1	14	158652	160388	159446	768.25	158652	160388	0	0	0.48
			Zelkova	45186	0	1	2
		Urticaceae		3499	28	28	108	145302	170958	152661	3776.5	145302	159086	0	4	2.47
			Australina	1399658	0	1	1
			Boehmeria	83905	0	1	4
			Cecropia	77071	0	1	1
			Debregeasia	210329	0	1	4
			Dendrocnide	647262	0	1	4
			Didymodoxa	378932	0	1	1
			Elatostema	226089	0	1	3
			Forsskaolea	344766	0	1	1
			Gesnouinia	344768	0	1	1
			Girardinia	471945	0	1	5
			Gyrotaenia	1399691	0	1	2
			Hesperocnide	194266	0	1	1
			Laportea	194268	0	1	9
			Leucosyke	241849	0	1	1
			Nanocnide	1399703	0	1	2
			Obetia	992407	0	1	1
			Oreocnide	647279	0	1	12	156736	157182	157000	87.5	156955	157135	2	1	0.06
			Parietaria	13186	0	1	4
			Pellionia	194271	0	1	1
			Pilea	24775	0	1	14	150019	152327	151090	1245	150019	152327	0	0	0.82
			Poikilospermum	194276	0	1	3
			Pouzolzia	344861	0	1	1
			Procris	226092	0	1	1
			Rousselia	1399743	0	1	1
			Touchardia	1399749	0	1	1
			Urera	194274	0	1	8
			Urtica	3500	0	1	20	146125	158078	146772	894.25	146125	147970	0	1	0.61
			Zhengyia	1312522	0	1	1
	Sapindales			41937	7	69	245	149011	172199	158558	3493	154656	163347	1	2	2.2
		Anacardiaceae		4011	11	11	27	149011	172199	159883	2568.5	157604	162517	1	1	1.61
			Anacardium	171928	0	1	1
			Astronium	261997	0	1	1
			Bouea	171930	0	1	1
			Cotinus	263461	0	1	1
			Lannea	289715	0	1	1
			Mangifera	23461	0	1	6
			Pistacia	55512	0	1	3
			Rhus	4012	0	1	6
			Sclerocarya	289765	0	1	1
			Spondias	43860	0	1	4
			Toxicodendron	43852	0	1	2
		Burseraceae		4014	3	3	5
		Meliaceae		43707	13	13	19
		Nitrariaceae		91851	2	2	3
		Rutaceae		23513	19	19	87	154656	161172	159844	1782	156711	161172	2	0	1.11
			Atalantia	76950	0	1	5
			Boenninghausenia	452762	0	1	1
			Casimiroa	68534	0	1	1
			Citrus	2706	0	1	33	159893	160996	160211	292	159893	160723	0	1	0.18
			Clausena	76958	0	1	2
			Cneoridium	452764	0	1	1
			Dictamnus	77005	0	1	1
			Glycosmis	68543	0	1	2
			Haplophyllum	266078	0	1	1
			Melicope	77014	0	1	1
			Micromelum	68549	0	1	1
			Murraya	43710	0	1	3
			Orixa	354506	0	1	1
			Phellodendron	68553	0	1	2
			Psilopeganum	405847	0	1	1
			Ruta	37564	0	1	2
			Tetradium	354519	0	1	1
			Thamnosma	452795	0	1	2
			Zanthoxylum	67937	0	1	26	157209	158963	158430	241	158071	158805	2	1	0.15
		Sapindaceae		23672	18	18	101	155291	169213	156388	1004	155291	157373	0	16	0.64
			Acer	4022	0	1	78	155586	157373	156266	871.75	155586	157373	0	0	0.56
			Aesculus	43363	0	1	4
			Allophylus	201004	0	1	1
			Arytera	290914	0	1	1
			Delavaya	557060	0	1	1
			Dimocarpus	128016	0	1	1
			Dipteronia	43781	0	1	2
			Dodonaea	43718	0	1	1
			Eurycorymbus	325640	0	1	1
			Handeliodendron	290951	0	1	1
			Harpullia	151066	0	1	1
			Koelreuteria	43167	0	1	2
			Litchi	151068	0	1	1
			Nephelium	151070	0	1	1
			Pometia	151074	0	1	1
			Sapindus	57654	0	1	2
			Sinoradlkofera	569832	0	1	1
			Xanthoceras	99657	0	1	1
		Simaroubaceae		23808	3	3	3
	Vitales			403667	1	11	95	155727	232020	160968	187.5	160600	161188	18	12	0.12
		Vitaceae		3602	11	11	95	155727	232020	160968	187.5	160600	161188	18	12	0.12
			Ampelocissus	125009	0	1	1
			Ampelopsis	125007	0	1	4
			Causonis	2304148	0	1	1
			Cissus	149357	0	1	6
			Cyphostemma	178803	0	1	4
			Nekemias	1737102	0	1	2
			Parthenocissus	3606	0	1	2
			Pterisanthes	345128	0	1	1
			Rhoicissus	178806	0	1	1
			Tetrastigma	149371	0	1	6
			Vitis	3603	0	1	67	160807	232020	160971	58	160891	161066	8	4	0.04
	Zygophyllales			403666	2	7	11

## Sheet: WideAll
Clade	Order	Family	Genus	Taxid	Num Lower	Num Genera	Num Sequences	Min Length	Max Length	Median	IQR	WhisLo	WhisHi	NumLo	NumHi	IQR/Median
asterids	Apiales	Apiaceae	Peucedanum	49562	0	1	10	142494	164653	147946	6335.75	142494	156912	0	1	4.28
			Seseli	40951	0	1	12	145859	155617	150282	7046.5	145859	155617	0	0	4.69
	Asterales	Campanulaceae	Lobelia	4382	0	1	53	159907	168823	164360	1767	161906	167593	2	1	1.08
	Ericales	Ericaceae		4345	9	9	22	32752	230777	175847	129318	32752	230777	0	0	73.54
			Rhododendron	4346	0	1	10	152214	230777	200622	10113.2	193798	207311	2	1	5.04
		Primulaceae	Primula	49647	0	1	82	150187	154897	152986	2470.25	150187	154897	0	0	1.61
	Gentianales	Gentianaceae	Gentiana	21496	0	1	32	129658	151069	146324	11286.5	129658	151069	0	0	7.71
	Lamiales	Bignoniaceae	Amphilophium	353918	0	1	11	155262	164749	163543	6691	155262	164749	0	0	4.09
		Orobanchaceae		91896	22	22	49	45673	155344	151443	59167	45673	155344	0	0	39.07
	Solanales	Convolvulaceae		4118	11	11	52	60959	163228	154271	66804	60959	163228	0	0	43.3
			Cuscuta	4128	0	1	20	60959	125373	86535.5	16820.5	60959	121521	0	1	19.44
rosids	Fabales			72025	4	229	492	36275	180309	153834	28444.2	120165	180309	1	0	18.49
		Fabaceae		3803	223	223	480	120165	180309	153608	28459	120165	180309	0	0	18.53
			Lathyrus	3853	0	1	13	120289	126421	123734	2077	120289	126421	0	0	1.68
			Medicago	3877	0	1	31	120165	132296	124273	2190.5	120165	127072	0	1	1.76
	Geraniales			41943	2	8	45	116810	242575	166111	18703	128787	199553	6	6	11.26
		Geraniaceae		4027	5	5	42	116810	242575	167044	21637.8	121393	202749	4	5	12.95
			Erodium	21555	0	1	10	116810	168946	122629	22219.5	116810	168946	0	0	18.12
			Pelargonium	4030	0	1	22	165508	242575	173234	31282.5	165508	242575	0	0	18.06
	Malpighiales	Euphorbiaceae	Euphorbia	3990	0	1	20	159466	178650	163113	2053	159466	165232	0	2	1.26
		Passifloraceae		3683	4	4	53	113114	170568	151362	16047	133682	170568	2	0	10.6
			Passiflora	3684	0	1	50	113114	170568	150833	15600	133682	170568	2	0	10.34

## Sheet: WideFamilies
Clade	Order	Family	Genus	Taxid	Num Genera	Num Sequences	Min Length	Max Length	Median	IQR	WhisLo	WhisHi	NumLo	NumHi	IQR/Median
asterids	Ericales	Ericaceae		4345	9	22	32752	230777	175847	129318	32752	230777	0	0	73.54
			Rhododendron	4346		10	152214	230777	200622	10113.2	193798	207311	2	1	5.04
			Gaultheria	13538		3	175649	176207	176196
			Vaccinium	13749		2	173245	176045
			Monotropa	50147		2	35336	43351
			Agapetes	57517		1	172729
			Pityopus	176254		1	35926
			Hemitomes	176245		1	35569
			Allotropa	162313		1	35983
			Monotropsis	176251		1	32752
	Lamiales	Orobanchaceae		91896	22	49	45673	155344	151443	59167	45673	155344	0	0	39.07
			Pedicularis	43174		11	143469	155159	152571	1469.5	151443	155159	2	0	0.96
			Orobanche	36747		7	65533	91517	83024
			Rehmannia	99299		6	153622	154055	153908
			Cymbaria	374684		2	149431	151545
			Pterygiella	725106		2	154859	154874
			Melampyrum	52724		2	143865	143896
			Phelipanche	320805		2	62304	62891
			Aphyllon	2249430		2	106796	120840
			Cistanche	87753		2	94380	102657
			Centranthera	1325708		1	147655
			Triphysaria	64092		1	152583
			Phtheirospermum	326854		1	153397
			Siphonostegia	374728		1	148961
			Euphrasia	46053		1	153026
			Diphelypaea	223086		1	66616
			Brandisia	255882		1	155344
			Triaenophora	441502		1	155319
			Castilleja	46036		1	152926
			Lathraea	41910		1	150504
			Conopholis	4178		1	45673
			Lindenbergia	69067		1	155103
			Epifagus	4176		1	70028
	Solanales	Convolvulaceae		4118	11	52	60959	163228	154271	66804	60959	163228	0	0	43.3
			Ipomoea	4119		22	153203	162663	161300	559.25	160082	162046	1	1	0.35
			Cuscuta	4128		20	60959	125373	86535.5	16820.5	60959	121521	0	1	19.44
			Merremia	89667		2	155308	162016
			Erycibe	197385		1	150333
			Dinetus	197381		1	150706
			Dichondra	113198		1	163228
			Calystegia	47518		1	152317
			Argyreia	139739		1	162848
			Evolvulus	113200		1	157015
			Convolvulus	4122		1	153234
			Cressa	197371		1	141419
rosids	Fabales	Fabaceae		3803	223	480	120165	180309	153608	28459	120165	180309	0	0	18.53
			Medicago	3877		31	120165	132296	124273	2190.5	120165	127072	0	1	1.76
			Dalbergia	53862		25	155330	157123	156049	476	155330	156638	0	1	0.31
			Astragalus	20400		22	121590	126117	122966	780.25	121590	123777	0	1	0.63
			Campylotropis	53849		18	148814	153122	149159	241	148814	149312	0	2	0.16
			Glycyrrhiza	46347		13	127459	127993	127939	83	127831	127993	2	0	0.06
			Lathyrus	3853		13	120289	126421	123734	2077	120289	126421	0	0	1.68
			Glycine	3846		10	152217	153023	152568	510.5	152217	153023	0	0	0.33
			Trifolium	3898		9	125628	146573	126970
			Caragana	20483		8	127103	133122	130652
			Senna	53922		7	159176	162754	160973
			Ormosia	53907		7	171240	173675	173364
			Lespedeza	53892		7	147151	149065	149022
			Oxytropis	20802		6	122094	125271	122264
			Sophora	3896		6	148930	155640	154204
			Vigna	3913		5	151271	152415	151517
			Prosopis	35715		5	161575	163677	163040
			Wisteria	3921		5	130116	131179	130561
			Brachystegia	121095		5	157550	162923	159539
			Pterocarpus	100169		5	157992	158966	158451
			Acacia	3808		4	174217	176493	174911
			Bauhinia	3805		4	153990	156099	155524
			Mimosa	21013		4	163237	167340	165223
			Stylosanthes	35627		4	156244	156763	156502
			Vicia	3904		4	122467	134184	125184
			Vachellia	468162		4	165343	170806	165606
			Pisum	3887		4	120837	122174	122064
			Pueraria	3892		3	153442	153673	153471
			Callerya	53622		3	130435	132442	132361
			Mucuna	40336		3	152119	153826	153809
			Arachis	3817		3	156318	156391	156346
			Indigofera	20685		3	158039	160040	158367
			Albizia	3812		3	174861	176054	175922
			Senegalia	468156		3	162702	173228	162754
			Gleditsia	54873		3	162391	163175	162544
			Lupinus	3869		3	151894	154270	154140
			Cheniella	2857697		2	156257	157186
			Hymenaea	20675		2	160147	160720
			Flemingia	520842		2	152937	153033
			Cassia	53851		2	160114	161724
			Amphicarpaea	45678		2	152531	154878
			Archidendron	162647		2	176769	176870
			Wisteriopsis	2599053		2	132546	132547
			Crotalaria	3828		2	152658	152743
			Cajanus	3820		2	153549	153841
			Afzelia	162640		2	159155	159275
			Sesbania	3894		2	153978	157345
			Piptanthus	70605		2	152115	152285
			Thermopsis	49852		2	149551	153353
			Tibetia	483870		2	123372	124201
			Canavalia	3822		2	157923	158223
			Spatholobus	132464		2	151099	152173
			Erythrophleum	53876		2	160116	160344
			Erythrostemon	508969		2	149235	156190
			Daniellia	162732		2	158595	159243
			Hedysarum	47034		2	123407	126699
			Cynometra	162727		2	159685	159812
			Schotia	20341		2	158997	159072
			Brownea	53841		2	158099	158441
			Inga	162809		2	175489	175674
			Ceratonia	20339		2	156366	156367
			Haematoxylum	162790		2	157616	157728
			Styphnolobium	137301		2	158656	158738
			Grona	2746503		2	149155	149696
			Cercis	49800		2	158960	159181
			Ammopiptanthus	111850		2	153935	154140
			Bituminaria	53835		1	153129
			Phyllolobium	1868718		1	124131
			Chesneya	46586		1	128629
			Ammodendron	247903		1	154533
			Solori	1638023		1	159652
			Nanhaia	2598999		1	132500
			Toxicopueraria	1890297		1	151555
			Cladrastis	38411		1	163205
			Tadehagi	554826		1	149171
			Parochetus	200946		1	123055
			Kotschya	114994		1	157360
			Podalyria	49833		1	152992
			Psophocarpus	3889		1	151571
			Millettia	53625		1	152714
			Kennedia	76708		1	154390
			Hardenbergia	53884		1	154046
			Hanslia	554823		1	149454
			Fagelia	2810135		1	153540
			Erythrina	3841		1	151751
			Eriosema	109225		1	153403
			Dunbaria	553673		1	153121
			Dolichos	3839		1	153884
			Derris	53864		1	153846
			Dendrolobium	185704		1	150186
			Decorsea	271793		1	151540
			Dahlstedtia	62110		1	153217
			Philenoptera	100163		1	154445
			Centrosema	167616		1	154141
			Austrosteenisia	53832		1	152551
			Alysicarpus	287749		1	149890
			Xylia	148729		1	161288
			Halimodendron	47656		1	129342
			Echinosophora	228657		1	154870
			Alhagi	47036		1	128233
			Gymnocladus	53882		1	165315
			Aganope	167606		1	143690
			Lablab	271790		1	151916
			Securigera	118934		1	154257
			Sphaerophysa	47650		1	123300
			Onobrychis	3881		1	121932
			Urariopsis	2783716		1	149930
			Christia	554838		1	149656
			Sarcodum	553638		1	132503
			Haymondia	1890296		1	153668
			Uraria	554837		1	149828
			Distemonanthus	162758		1	157311
			Galega	47100		1	125086
			Angylocalyx	53826		1	162989
			Biancaea	1904978		1	160192
			Abrus	3815		1	156500
			Zornia	53933		1	155497
			Chamaecrista	53853		1	158739
			Sphinga	468160		1	180154
			Baphia	48126		1	156237
			Barnebydendron	162668		1	157979
			Zollernia	149680		1	155371
			Goniorrhachis	162782		1	158362
			Poecilanthe	54891		1	160576
			Pterolobium	162891		1	158801
			Smithia	115005		1	155053
			Orbexilum	458337		1	152378
			Colophospermum	162714		1	157971
			Parkinsonia	58885		1	159692
			Mezoneuron	191938		1	158487
			Lysidice	162835		1	158060
			Butea	12979		1	151874
			Moullava	191941		1	159260
			Guilandina	508970		1	156847
			Umtiza	162935		1	159209
			Zapoteca	148731		1	180309
			Storckiella	162917		1	157343
			Genista	49818		1	152222
			Labichea	162828		1	154124
			Templetonia	140950		1	162216
			Mirbelia	140936		1	151897
			Delonix	72432		1	162677
			Peltophorum	53913		1	159508
			Clitoria	43365		1	151673
			Falcataria	468141		1	179652
			Vatairea	77049		1	155637
			Arapatiella	321548		1	170574
			Cenostigma	191912		1	159795
			Poeppigia	162882		1	165973
			Macrolobium	53899		1	159378
			Peltogyne	162874		1	156967
			Micklethwaitia	553418		1	158604
			Euchresta	53878		1	154112
			Talbotiella	162922		1	158885
			Pterogyne	162889		1	157422
			Dermatophyllum	2231446		1	159674
			Moldenhawera	321557		1	160196
			Neoapaloxylon	327914		1	157821
			Duparquetia	508914		1	158773
			Diptychandra	149692		1	158933
			Dussia	53874		1	167738
			Coulteria	553461		1	160677
			Tachigali	53927		1	169313
			Ateleia	53830		1	160630
			Intsia	162811		1	158628
			Petalostylis	162877		1	157565
			Maniltoa	162842		1	159443
			Goodia	53880		1	154333
			Amherstia	162645		1	158553
			Dialium	53868		1	159190
			Julbernardia	162817		1	159323
			Copaifera	162716		1	159471
			Tipuana	54893		1	158362
			Conzattia	191918		1	159582
			Lysiloma	138058		1	177594
			Schizolobium	46663		1	159973
			Acrocarpus	162638		1	160497
			Amorpha	48130		1	158245
			Phyllodium	406421		1	149620
			Vavilovia	512755		1	122196
			Huangtcia	2781003		1	149204
			Platylobium	24963		1	150090
			Zenia	162939		1	159714
			Saraca	162893		1	160031
			Colvillea	191916		1	164414
			Stryphnodendron	148725		1	162169
			Ohwia	554822		1	150249
			Kummerowia	53890		1	148450
			Trigonella	78532		1	125645
			Cullen	109218		1	153114
			Balsamocarpon	191877		1	156953
			Melilotus	47081		1	127205
			Robinia	35937		1	154835
			Libidibia	553462		1	158045
			Pachyrhizus	109170		1	151947
			Lysiphyllum	508977		1	154055
			Tylosema	189975		1	161803
			Schnella	1707778		1	159722
			Piliostigma	553411		1	165416
			Griffonia	3849		1	157909
			Barklya	508870		1	158740
			Cyamopsis	3831		1	152530
			Adenolobus	375004		1	151705
			Crudia	162719		1	158253
			Guibourtia	162786		1	159295
			Lessertia	47644		1	122700
			Carmichaelia	47094		1	122805
			Tamarindus	58859		1	159551
			Pararchidendron	138061		1	176692
			Faidherbia	138054		1	175646
			Dichrostachys	148687		1	161240
			Pithecellobium	58875		1	178887
			Piptadenia	148717		1	162552
			Parkia	53911		1	161681
			Adenanthera	3810		1	159389
			Samanea	76909		1	176717
			Maackia	37500		1	154541
			Leucaena	3865		1	164692
			Lens	3863		1	122967
			Apios	132430		1	148772
			Pongamia	56064		1	152968
			Cicer	3826		1	125319
			Phaseolus	3883		1	150285
			Lotus	3867		1	150519
	Geraniales	Geraniaceae		4027	5	42	116810	242575	167044	21637.8	121393	202749	4	5	12.95
			Pelargonium	4030		22	165508	242575	173234	31282.5	165508	242575	0	0	18.06
			Erodium	21555		10	116810	168946	122629	22219.5	116810	168946	0	0	18.12
			Geranium	4028		6	150656	166252	155419
			Monsonia	21556		3	128787	156877	134416
			Hypseocharis	21566		1	165002
	Malpighiales	Passifloraceae		3683	4	53	113114	170568	151362	16047	133682	170568	2	0	10.6
			Passiflora	3684		50	113114	170568	150833	15600	133682	170568	2	0	10.34
			Mitostemma	197921		1	163032
			Dilkea	237987		1	161923
			Adenia	56632		1	165364

## Sheet: WideGenera
Clade	Order	Family	Genus	Taxid	Num Sequences	Min Length	Max Length	Median	IQR	WhisLo	WhisHi	NumLo	NumHi	IQR/Median
asterids	Apiales	Apiaceae	Peucedanum	49562	10	142494	164653	147946	6335.75	142494	156912	0	1	4.28
			Seseli	40951	12	145859	155617	150282	7046.5	145859	155617	0	0	4.69
	Asterales	Campanulaceae	Lobelia	4382	53	159907	168823	164360	1767	161906	167593	2	1	1.08
	Ericales	Ericaceae	Rhododendron	4346	10	152214	230777	200622	10113.2	193798	207311	2	1	5.04
		Primulaceae	Primula	49647	82	150187	154897	152986	2470.25	150187	154897	0	0	1.61
	Gentianales	Gentianaceae	Gentiana	21496	32	129658	151069	146324	11286.5	129658	151069	0	0	7.71
	Lamiales	Bignoniaceae	Amphilophium	353918	11	155262	164749	163543	6691	155262	164749	0	0	4.09
	Solanales	Convolvulaceae	Cuscuta	4128	20	60959	125373	86535.5	16820.5	60959	121521	0	1	19.44
rosids	Fabales	Fabaceae	Lathyrus	3853	13	120289	126421	123734	2077	120289	126421	0	0	1.68
			Medicago	3877	31	120165	132296	124273	2190.5	120165	127072	0	1	1.76
	Geraniales	Geraniaceae	Erodium	21555	10	116810	168946	122629	22219.5	116810	168946	0	0	18.12
			Pelargonium	4030	22	165508	242575	173234	31282.5	165508	242575	0	0	18.06
	Malpighiales	Euphorbiaceae	Euphorbia	3990	20	159466	178650	163113	2053	159466	165232	0	2	1.26
		Passifloraceae	Passiflora	3684	50	113114	170568	150833	15600	133682	170568	2	0	10.34

## Sheet: Outliers
Clade	Order	Family	Genus	Species	Taxid	Accession	Published	Length	ExpLength	IQR/Median	WideGenus	Nucleotide	Unique	Closer
asterids	Apiales	Apiaceae	Angelica	Angelica decursiva	52491	NC_057130	2021-09-01	146158	146962	0.26		4	3	YES
				Angelica sinensis	165353	NC_042826	2019-06-25	142485	146962	0.26		12	10	YES
				Angelica morii	357855	NC_057141	2021-09-01	152858	146962	0.26		2	1
				Angelica tsinlingensis	357858	NC_057140	2021-09-01	163618	146962	0.26		2	1
				Angelica omeiensis	357857	NC_057135	2021-09-01	147814	146962	0.26		3	2	YES
				Angelica pseudoselinum	496664	NC_057134	2021-09-01	148942	146962	0.26		2	1
			Bupleurum	Bupleurum scorzonerifolium	48105	NC_057640	2021-09-10	178668	155481	0.48		4	3	YES
			Ligusticum	Ligusticum pteridophyllum	99510	NC_049056	2020-06-28	146443	148367	0.5		3	2
				Ligusticum litangense	2448749	NC_063842	2022-06-03	156918	148367	0.5		2	1
				Ligusticum weberbauerianum	2448758	NC_063841	2022-06-03	157040	148367	0.5		2	1
				Ligusticum angelicifolium	943332	NC_063839	2022-06-03	163802	148367	0.5		3	2
				Ligusticum delavayi	496671	NC_049052	2020-06-28	155623	148367	0.5		2	1
				Ligusticum tenuissimum	110318	NC_029394	2016-03-01	158500	148367	0.5		2	1
			Peucedanum	Peucedanum japonicum	49563	NC_034644	2017-05-24	164653	147946	4.28	Wide	4	2	YES
	Asterales	Asteraceae	Aldama	Aldama vernonioides	2805008	NC_057182	2021-09-01	151221	151334	0.03		2	1
			Aster	Aster spathulifolius	947974	NC_027434	2020-03-14	149510	152686	0.25		3	2	YES
			Bidens	Bidens tripartita	51276	NC_058915	2021-11-04	150489	151712	0.17		2	1
				Bidens frondosa	51269	NC_050965	2020-10-27	150490	151712	0.17		2	1
				Bidens schimperi	159691	NC_047271	2020-04-26	150932	151712	0.17		2	1
				Bidens menziesii	980018	NC_047265	2020-04-26	150950	151712	0.17		2	1
				Bidens pilosa	42337	NC_046793	2020-04-10	150542	151712	0.17		6	5	YES
			Diplostephium	Diplostephium glandulosum	587509	NC_034854	2017-06-02	151400	152110	0.16		2	1
			Linochilus	Diplostephium cayambense	587503	NC_034886	2017-06-02	151206	152191	0.24		2	1
				Diplostephium jenesanum	1716021	NC_034829	2017-05-26	150924	152191	0.24		2	1
			Saussurea	Saussurea inversa	2739505	NC_050977	2020-10-27	152102	152495	0.09		2	1
				Saussurea tridactyla	947918	NC_044730	2019-09-21	151474	152495	0.09		2	1
				Saussurea diamantiaca	2931669	NC_062692	2022-05-16	173114	152495	0.09		2	1
		Campanulaceae	Burmeistera	Burmeistera borjensis	434367	NC_035777	2017-08-31	163961	165353	0.31		2	1
				Burmeistera oyacachensis	434375	NC_035768	2017-08-31	164048	165353	0.31		2	1
			Lobelia	Lobelia patula	2041133	NC_036077	2017-10-18	161109	164360	1.08	Wide	2	1
				Lobelia malowensis	2041132	NC_036076	2017-10-18	159907	164360	1.08	Wide	2	1
				Lobelia inflata	308559	NC_033368	2017-01-18	168823	164360	1.08	Wide	2	1
	Cornales	Hydrangeaceae	Hydrangea	Hydrangea densifolia	346431	NC_044804	2019-09-21	155480	157687	0.19		2	1
	Dipsacales	Caprifoliaceae	Lonicera	Lonicera calcarata	486661	NC_045064	2019-10-29	158010	155078	0.38		2	1
	Ericales	Balsaminaceae	Impatiens	Impatiens fanjingshanica	2822274	NC_059944	2022-01-05	151538	152338	0.27		2	1
				Impatiens alpicola	2803581	NC_053940	2021-03-28	151366	152338	0.27		2	1
		Ericaceae	Rhododendron	Rhododendron latoucheae	184576	NC_063094	2022-05-14	156355	200621	5.04	Wide	2	1
				Rhododendron simsii	118357	NC_053764	2021-03-26	152214	200621	5.04	Wide	3	2	YES
				Rhododendron kawakamii	174249	NC_058233	2021-10-26	230777	200621	5.04	Wide	2	1
		Primulaceae	Ardisia	Ardisia bullata	2790325	NC_054287	2021-04-18	155088	156635	0.26		2	1
		Styracaceae	Styrax	Styrax dasyanthus	153530	NC_050646	2020-10-09	157501	157932	0.09		4	3	YES
				Styrax zhejiangensis	2060930	NC_038209	2018-08-03	157387	157932	0.09		2	1
				Styrax chinensis	153527	NC_057967	2021-10-01	158502	157932	0.09		2	1
				Styrax faberi	153531	NC_050645	2020-10-09	159424	157932	0.09		4	3	YES
				Styrax ramirezii	153554	NC_041138	2019-03-18	158315	157932	0.09		2	1
				Styrax suberifolius	153558	NC_041125	2019-03-18	158480	157932	0.09		3	2
		Theaceae	Camellia	Camellia brevistyla	296050	NC_052752	2021-02-10	159281	156922	0.23		3	2	YES
			Stewartia	Stewartia rostrata	184084	NC_035698	2017-08-31	158077	158429	0.04		3	2	YES
				Stewartia sinensis	182325	NC_035640	2017-08-28	158177	158429	0.04		5	4	YES
	Gentianales	Gentianaceae	Swertia	Swertia hispidicalyx	166619	NC_044474	2019-09-06	149488	153062	0.42		2	1
	Lamiales	Gesneriaceae	Paraboea	Paraboea guilinensis	1523614	NC_058811	2021-11-04	153166	153473	0.08		2	1
				Paraboea wenshanensis	2873722	NC_058809	2021-11-04	154245	153473	0.08		2	1
		Lamiaceae	Callicarpa	Callicarpa peichieniana	2835937	NC_058324	2021-10-26	154102	154182	0.03		2	1
				Callicarpa arborea	536986	NC_058321	2021-10-26	154269	154182	0.03		2	1
				Callicarpa americana	204211	NC_052696	2021-02-10	154433	154182	0.03		2	1
			Salvia	Salvia splendens	180675	NC_050901	2020-10-27	150604	151450	0.19		3	1
				Salvia tiliifolia	268933	NC_050053	2020-08-03	150836	151450	0.19		3	2
				Salvia kiangsiensis	587673	NC_064052	2022-06-13	152216	151450	0.19		2	1
				Salvia digitaloides	268902	NC_050895	2020-10-27	152159	151450	0.19		3	2	YES
				Salvia japonica	395340	NC_035233	2017-07-14	153995	151450	0.19		4	3	YES
				Rosmarinus officinalis	39367	NC_027259	2015-06-18	152462	151450	0.19		5	4	YES
		Oleaceae	Chionanthus	Chionanthus macrobotrys	2491092	NC_042384	2019-06-06	154912	155668	0.17		2	1
			Olea	Olea tsoongii	323693	NC_042461	2019-06-06	155237	155886	0.02		3	2
				Olea paniculata	126553	NC_042460	2019-06-06	155720	155886	0.02		3	2
		Orobanchaceae	Pedicularis	Pedicularis cephalantha	1043521	NC_060560	2022-02-12	147087	152571	0.96		2	1
				Pedicularis hallaisanensis	2109268	NC_037433	2018-07-19	143469	152571	0.96		2	1
	Solanales	Convolvulaceae	Cuscuta	Cuscuta exaltata	476139	NC_009963	2009-04-15	125373	86535	19.44	Wide	2	1
			Ipomoea	Ipomoea biflora	2613358	NC_060786	2022-02-12	153203	161299	0.35		2	1
				Ipomoea aquatica	89636	NC_056300	2021-06-20	162663	161299	0.35		3	2
		Solanaceae	Nicotiana	Nicotiana repanda	76336	NC_056981	2021-09-01	155454	155897	0.09		2	1
			Solanum	Solanum barbulatum	2801089	NC_062869	2022-05-16	148890	155492	0.16		2	1
				Solanum actaeibotrys	2802699	NC_062865	2022-05-16	154726	155492	0.16		2	1
				Solanum barbisetum	1097622	NC_062868	2022-05-15	143875	155492	0.16		2	1
				Solanum boliviense	561126	NC_062870	2022-04-30	154598	155492	0.16		2	1
				Solanum albidum	744050	NC_062866	2022-04-27	154715	155492	0.16		2	1
				Solanum nigrescens	1398764	NC_062429	2022-04-12	119002	155492	0.16		3	2	YES
				Solanum amotapense	265389	NC_062516	2022-04-12	145732	155492	0.16		2	1
				Solanum alpinum	1807819	NC_062515	2022-04-12	148858	155492	0.16		2	1
				Solanum capsicoides	205536	NC_062508	2022-04-12	153046	155492	0.16		2	1
				Solanum chrysotrichum	744061	NC_062507	2022-04-12	154898	155492	0.16		2	1
				Solanum cajanumense	265391	NC_062505	2022-04-12	112196	155492	0.16		2	1
				Solanum glutinosum	329774	NC_062500	2022-04-12	109721	155492	0.16		2	1
				Solanum crotonoides	329770	NC_062497	2022-04-12	153797	155492	0.16		2	1
				Solanum confine	2802703	NC_062495	2022-04-12	124588	155492	0.16		2	1
				Solanum ternatum	743523	NC_062485	2022-04-12	102653	155492	0.16		2	1
				Solanum salamancae	1807835	NC_062480	2022-04-12	154517	155492	0.16		2	1
				Solanum rubicaule	2801129	NC_062479	2022-04-12	147813	155492	0.16		2	1
				Solanum riparium	2598634	NC_062478	2022-04-12	152548	155492	0.16		2	1
				Solanum urubambaense	2802716	NC_062473	2022-04-12	45398	155492	0.16		2	1
				Solanum turneroides	205589	NC_062470	2022-04-12	149594	155492	0.16		2	1
				Solanum thomasiifolium	744128	NC_062467	2022-04-12	88733	155492	0.16		2	1
				Solanum nemorense	205568	NC_062428	2022-04-12	147919	155492	0.16		2	1
				Solanum mortonii	744099	NC_062426	2022-04-12	154731	155492	0.16		2	1
				Solanum mariae	2802709	NC_062425	2022-04-12	152669	155492	0.16		2	1
				Solanum inodorum	2802708	NC_062423	2022-04-12	133460	155492	0.16		2	1
				Solanum aureum	2801088	NC_062421	2022-04-12	126405	155492	0.16		2	1
				Solanum aturense	329763	NC_062420	2022-04-12	97586	155492	0.16		2	1
				Solanum melongena	4111	NC_030207	2016-05-23	154289	155492	0.16		32	13	YES
				Solanum anomalostemon	1807821	NC_062874	2022-05-15	156138	155492	0.16		2	1
				Solanum bradei	2598619	NC_062872	2022-05-15	155949	155492	0.16		2	1
				Solanum iltisii	2598627	NC_062503	2022-04-12	156073	155492	0.16		2	1
				Solanum dimorphandrum	2802705	NC_062496	2022-04-12	156084	155492	0.16		2	1
				Solanum laciniatum	45835	NC_062424	2022-04-12	156018	155492	0.16		2	1
rosids	Brassicales	Brassicaceae	Cardamine	Cardamine hirsuta	50463	NC_049607	2020-07-13	153934	155112	0.31		2	1
				Cardamine glanduligera	416612	NC_049606	2020-07-13	153828	155112	0.31		2	1
				Cardamine oligosperma	357223	NC_036963	2018-02-22	153888	155112	0.31		2	1
			Solms-laubachia	Solms-laubachia tianbaoshanensis	2571312	NC_053343	2021-03-09	151963	154206	0.44		2	1
				Solms-laubachia eurycarpa	369043	NC_034359	2017-04-19	152895	154206	0.44		3	2	YES
	Celastrales	Celastraceae	Euonymus	Euonymus centidens	1008909	NC_065711	2022-08-25	158359	157504	0.24		2	1
			Parnassia	Parnassia palustris	38862	NC_045280	2019-12-12	148700	152064	0.34		2	1
				Parnassia filchneri	2859587	NC_065700	2022-08-25	153851	152064	0.34		3	2
				Parnassia oreophila	2596928	NC_061945	2022-04-05	154755	152064	0.34		4	3
				Parnassia nubicola	1037474	NC_061943	2022-04-05	153668	152064	0.34		5	3
				Parnassia faberi	324804	NC_061028	2022-02-25	153846	152064	0.34		2	1
				Parnassia viridiflora	1037478	NC_060782	2022-02-12	153811	152064	0.34		3	2
				Parnassia trinervis	324808	NC_043951	2019-07-22	153590	152064	0.34		8	7
	Fabales	Fabaceae	Astragalus	Astragalus galactites	2859862	NC_058825	2021-11-04	126117	122966	0.63		2	1
			Campylotropis	Campylotropis bonii	2044319	NC_064525	2022-06-29	153122	149159	0.16		2	1
				Campylotropis capillipes	2518012	NC_064510	2022-06-29	152978	149159	0.16		3	2	YES
			Dalbergia	Dalbergia martinii	1353464	NC_049049	2020-06-28	157123	156049	0.31		2	1
			Glycyrrhiza	Glycyrrhiza gontscharovii	2817251	NC_065143	2022-08-03	127616	127939	0.06		2	1
				Glycyrrhiza pallidiflora	74859	NC_062051	2022-04-05	127459	127939	0.06		6	5
			Medicago	Medicago minima	70957	NC_042849	2019-06-25	132296	124273	1.76	Wide	2	1
	Fagales	Betulaceae	Betula	Betula pubescens	38787	NC_039996	2018-12-03	158647	160500	0.16		2	1
				Betula hainanensis	1685984	NC_058835	2021-11-04	161189	160500	0.16		2	1
				Betula platyphylla	78630	NC_039994	2018-12-03	161349	160500	0.16		3	2	YES
			Carpinus	Carpinus betulus	12990	NC_039934	2018-12-03	160583	159315	0.26		2	1
			Corylus	Corylus heterophylla	80754	NC_031856	2016-11-14	159587	159849	0.03		4	4	YES
				Corylus avellana	13451	NC_031855	2016-11-14	159641	159849	0.03		3	3	YES
		Fagaceae	Castanopsis	Castanopsis carlesii	167382	NC_057119	2021-09-01	160205	160624	0.07		3	2	YES
				Castanopsis fordii	1603708	NC_065323	2022-08-03	160853	160624	0.07		2	1
	Malpighiales	Euphorbiaceae	Euphorbia	Euphorbia tithymaloides	212310	NC_062828	2022-04-27	175060	163113	1.26	Wide	2	1
				Euphorbia schlechtendalii	216487	NC_062826	2022-04-27	178650	163113	1.26	Wide	2	1
		Passifloraceae	Passiflora	Passiflora capsularis	159430	NC_053317	2021-03-09	113114	150833	10.34	Wide	2	1
				Passiflora costaricensis	1129466	NC_051918	2020-12-11	114230	150833	10.34	Wide	2	1
		Salicaceae	Populus	Populus nigra	3691	NC_037416	2018-04-24	155096	156523	0.42		8	7	YES
				Populus pruinosa	492479	NC_037417	2018-04-24	158551	156523	0.42		6	5	YES
				Populus wilsonii	179741	NC_037223	2018-03-23	158080	156523	0.42		4	3	YES
				Populus adenopoda	1536645	NC_032368	2016-12-27	158591	156523	0.42		7	6	YES
				Populus ilicifolia	1902783	NC_031371	2016-10-13	158017	156523	0.42		5	4
			Salix	Salix babylonica	75706	NC_028350	2016-04-14	156819	155552	0.24		4	3	YES
				Salix interior	75712	NC_024681	2014-08-06	156620	155552	0.24		2	1
	Malvales	Malvaceae	Gossypium	Gossypium nelsonii	47623	NC_033399	2017-01-18	162316	160103	0.41		2	1
		Thymelaeaceae	Aquilaria	Aquilaria rostrata	1767139	NC_052858	2021-02-10	174693	174830	0.02		2	1
				Aquilaria sinensis	210372	NC_029243	2016-02-12	159565	174830	0.02		4	3	YES
			Daphne	Daphne genkwa	1477590	NC_045891	2020-02-24	132869	171120	0.66		3	2
	Myrtales	Lythraceae	Lagerstroemia	Lagerstroemia villosa	162025	NC_042894	2019-06-25	160763	152305	0.16		3	2	YES
			Trapa	Trapa incisa	236973	NC_057989	2021-10-01	155453	155549	0.01		2	1
		Myrtaceae	Eucalyptus	Eucalyptus spathulata	87685	NC_022400	2013-11-19	161071	160256	0.22		2	1
		Onagraceae	Oenothera	Oenothera curtiflora	238273	NC_052847	2021-02-10	161318	165061	0.83		2	1
	Rosales	Moraceae	Ficus	Ficus racemosa	100569	NC_028185	2015-11-01	159473	160363	0.22		2	1
				Ficus auriculata	100541	NC_053837	2021-03-26	162558	160363	0.22		5	4	YES
				Ficus virens	100580	NC_053832	2021-03-26	162798	160363	0.22		2	1
		Rhamnaceae	Spyridium	Spyridium scortechinii	323973	NC_064094	2022-06-13	160870	161190	0.1		4	3	YES
		Rosaceae	Crataegus	Crataegus mollis	36593	NC_062346	2022-04-12	159476	159786	0.08		2	1
			Fragaria	Fragaria orientalis	101013	NC_035501	2017-08-24	147835	155621	0.06		3	2	YES
				Fragaria nipponica	101012	NC_035500	2017-08-24	148592	155621	0.06		3	2	YES
				Fragaria mandshurica	538574	NC_018767	2012-10-14	129805	155621	0.06		8	6	YES
				Fragaria vesca	157670	NC_018766	2012-10-14	129788	155621	0.06		6	5	YES
				Fragaria daltoniana	101010	NC_058804	2021-11-04	155829	155621	0.06		8	5	YES
				Fragaria chinensis	674467	NC_058802	2021-11-04	155806	155621	0.06		4	3	YES
			Photinia	Photinia glomerata	661342	NC_063083	2022-05-15	158475	160189	0.32		2	1
			Potentilla	Potentilla glabra	1778370	NC_056926	2021-09-01	152900	156050	0.55		5	4	YES
				Potentilla parvifolia	1045296	NC_053696	2021-03-26	152898	156050	0.55		2	1
			Prunus	Prunus phaeosticta	552835	NC_065751	2022-08-25	158752	157917	0.19		2	1
				Prunus hypoleuca	140651	NC_059027	2021-11-04	158873	157917	0.19		4	3
				Prunus wilsonii	983205	NC_059026	2021-11-04	158720	157917	0.19		4	3
				Prunus gongshanensis	2783864	NC_059024	2021-11-04	158564	157917	0.19		3	2
				Prunus incisoserrata	928658	NC_059023	2021-11-04	158768	157917	0.19		4	3
				Prunus fujianensis	2783863	NC_059022	2021-11-04	158972	157917	0.19		3	2
				Prunus hypoxantha	2291138	NC_053881	2021-03-26	158740	157917	0.19		4	3
				Prunus zippeliana	232787	NC_043926	2019-07-22	158940	157917	0.19		2	1
				Prunus serotina	23207	NC_036133	2017-10-18	158778	157917	0.19		3	2
				Prunus padus	97307	NC_026982	2015-05-05	158955	157917	0.19		2	1
			Pyrus	Pyrus pyraster	356590	NC_061934	2022-04-05	159440	160021	0.14		3	2	YES
				Pyrus calleryana	36597	NC_062432	2022-04-12	169965	160021	0.14		4	3	YES
			Rhaphiolepis	Rhaphiolepis stipularis	2905424	NC_066140	2022-09-13	158795	159488	0.18		2	1
				Eriobotrya obovata	1581417	NC_045347	2019-12-12	157229	159488	0.18		3	2	YES
				Eriobotrya malipoensis	589999	NC_045346	2019-12-12	156994	159488	0.18		7	6	YES
				Rhaphiolepis prinoides	269115	NC_066131	2022-09-13	160391	159488	0.18		2	1
		Urticaceae	Oreocnide	Oreocnide tonkinensis	2306686	NC_062315	2022-04-12	156736	157000	0.06		6	4	YES
				Oreocnide trinervis	2306688	NC_062313	2022-04-12	156793	157000	0.06		11	10	YES
				Oreocnide frutescens	1399713	NC_062322	2022-04-12	157182	157000	0.06		2	1
			Urtica	Urtica membranifolia	2306710	NC_064954	2022-08-03	158078	146772	0.61		2	1
	Sapindales	Rutaceae	Citrus	Citrus cavaleriei	2709	NC_053572	2021-03-26	160996	160211	0.18		2	1
			Zanthoxylum	Zanthoxylum ailanthoides	159071	NC_061688	2022-03-31	157209	158430	0.15		2	1
				Zanthoxylum nitidum	354528	NC_050306	2020-09-15	157307	158430	0.15		8	7
				Zanthoxylum schinifolium	354530	NC_030702	2016-08-03	158963	158430	0.15		4	3	YES
	Vitales	Vitaceae	Vitis	Vitis quinquangularis	239086	NC_063746	2022-06-03	160822	160971	0.04		2	1
				Vitis balansana	884148	NC_061735	2022-03-31	160818	160971	0.04		3	2	YES
				Vitis shenxiensis	1239142	NC_061734	2022-03-31	160852	160971	0.04		3	2	YES
				Vitis chunganensis	1046259	NC_061730	2022-03-31	160819	160971	0.04		3	2	YES
				Vitis tsoi	2021216	NC_061677	2022-03-31	160822	160971	0.04		3	2	YES
				Vitis wuhanensis	2021215	NC_061676	2022-03-31	160807	160971	0.04		3	2	YES
				Vitis ruyuanensis	2316920	NC_061675	2022-03-31	160809	160971	0.04		3	2	YES
				Vitis adenoclada	1046253	NC_056345	2021-06-20	160838	160971	0.04		4	3	YES
				Vitis davidii	103354	NC_057166	2021-09-01	161335	160971	0.04		7	5	YES
				Vitis romanetii	882115	NC_056348	2021-06-20	232020	160971	0.04		4	3	YES
				Vitis yunnanensis	1306156	NC_056347	2021-06-20	166698	160971	0.04		4	3	YES
				Vitis yeshanensis	239761	NC_053944	2021-03-26	161188	160971	0.04		2	1

## Sheet: Alternatives
Clade	Order	Family	Genus	Species	Taxid	Accession	Published	Length	ExpLength	IQR/Median	WideGenus	Nucleotide	Unique	Closer	CloserSeq	CloserLength	CloserPublished
asterids	Apiales	Apiaceae	Angelica	Angelica decursiva	52491	NC_057130	2021-09-01	146158	146962	0.26		4	3	2	MW883954	146574	2022-01-08
															KT781591	146719	2015-11-18
asterids	Apiales	Apiaceae	Angelica	Angelica sinensis	165353	NC_042826	2019-06-25	142485	146962	0.26		12	10	1	MW820164	146952	2021-09-05
asterids	Apiales	Apiaceae	Angelica	Angelica omeiensis	357857	NC_057135	2021-09-01	147814	146962	0.26		3	2	1	MW429787	146965	2021-09-22
			Bupleurum	Bupleurum scorzonerifolium	48105	NC_057640	2021-09-10	178668	155481	0.48		4	3	2	MT075715	155869	2022-03-21
															MN854383	155752	2021-06-02
			Peucedanum	Peucedanum japonicum	49563	NC_034644	2017-05-24	164653	147946	4.28	Wide	4	2	1	OK336477	147592	2022-03-26
	Asterales	Asteraceae	Aster	Aster spathulifolius	947974	NC_027434	2020-03-14	149510	152686	0.25		3	2	1	MN539621	152732	2020-08-25
			Bidens	Bidens pilosa	42337	NC_046793	2020-04-10	150542	151712	0.17		6	5	3	MZ127828	154478	2022-06-28
															MW551953	151496	2022-01-17
															MN433104	151763	2020-04-01
	Ericales	Ericaceae	Rhododendron	Rhododendron simsii	118357	NC_053764	2021-03-26	152214	200621	5.04	Wide	3	2	1	MT239364	206912	2021-07-13
		Styracaceae	Styrax	Styrax dasyanthus	153530	NC_050646	2020-10-09	157501	157932	0.09		4	3	2	MN158730	158041	2021-06-02
															MT700479	158165	2021-05-11
		Styracaceae	Styrax	Styrax faberi	153531	NC_050645	2020-10-09	159424	157932	0.09		4	3	2	MZ823407	157663	2022-09-04
															MT700480	158160	2021-05-11
		Theaceae	Camellia	Camellia brevistyla	296050	NC_052752	2021-02-10	159281	156922	0.23		3	2	1	MW256435	156550	2021-03-15
			Stewartia	Stewartia rostrata	184084	NC_035698	2017-08-31	158077	158429	0.04		3	2	1	MH753081	158256	2019-03-12
			Stewartia	Stewartia sinensis	182325	NC_035640	2017-08-28	158177	158429	0.04		5	4	3	MH782177	158481	2019-03-12
															MH753078	158395	2019-03-12
															MH737738	158391	2019-03-12
	Lamiales	Lamiaceae	Salvia	Salvia digitaloides	268902	NC_050895	2020-10-27	152159	151450	0.19		3	2	1	MT156376	151592	2021-08-11
	Lamiales	Lamiaceae	Salvia	Salvia japonica	395340	NC_035233	2017-07-14	153995	151450	0.19		4	3	2	MW752212	151393	2022-10-09
															MW381778	151394	2021-11-28
	Lamiales	Lamiaceae	Salvia	Rosmarinus officinalis	39367	NC_027259	2015-06-18	152462	151450	0.19		5	4	3	OM691673	151585	2022-03-22
															OM691672	151577	2022-03-22
															MT634145	151695	2020-10-12
	Solanales	Solanaceae	Solanum	Solanum nigrescens	1398764	NC_062429	2022-04-12	119002	155492	0.16		3	2	1	MZ221926	149928	2022-04-06
	Solanales	Solanaceae	Solanum	Solanum melongena	4111	NC_030207	2016-05-23	154289	155492	0.16		32	13	30	MW384850	155582	2021-08-08
															MW384849	155551	2021-08-08
															MW384848	155583	2021-08-08
															MW384847	155583	2021-08-08
															MW384846	155582	2021-08-08
															MW384845	155653	2021-08-08
															MW384844	155583	2021-08-08
															MW384840	155585	2021-08-08
															MW384839	155585	2021-08-08
															MW384838	155585	2021-08-08
															MW384837	155583	2021-08-08
															MW384836	155582	2021-08-08
															MW384835	155582	2021-08-08
															MW384834	155578	2021-08-08
															MW384833	155585	2021-08-08
															MW384832	155584	2021-08-08
															MW384831	155582	2021-08-08
															MW384830	155580	2021-08-08
															MW384829	155655	2021-08-08
															MW384828	155586	2021-08-08
															MW384827	155583	2021-08-08
															MW384826	155583	2021-08-08
															MW384825	155582	2021-08-08
															MW384824	155569	2021-08-08
															MN218086	155584	2020-01-22
															MN218083	155585	2020-01-22
															MN218082	155585	2020-01-22
															MN218080	155581	2020-01-22
															MH283708	155583	2018-09-01
															MF818319	155569	2018-01-08
rosids	Brassicales	Brassicaceae	Solms-laubachia	Solms-laubachia eurycarpa	369043	NC_034359	2017-04-19	152895	154206	0.44		3	2	1	MT845169	153827	2020-09-19
	Fabales	Fabaceae	Campylotropis	Campylotropis capillipes	2518012	NC_064510	2022-06-29	152978	149159	0.16		3	2	1	OM775446	149092	2022-06-19
	Fagales	Betulaceae	Betula	Betula platyphylla	78630	NC_039994	2018-12-03	161349	160500	0.16		3	2	1	MH205735	160518	2018-11-14
			Corylus	Corylus heterophylla	80754	NC_031856	2016-11-14	159587	159849	0.03		4	4	3	MH628447	159887	2019-11-23
															MF996573	161127	2018-09-22
															KX822769	160350	2017-04-14
			Corylus	Corylus avellana	13451	NC_031855	2016-11-14	159641	159849	0.03		3	3	2	MN082371	161667	2019-12-14
															KX822768	160160	2017-04-14
		Fagaceae	Castanopsis	Castanopsis carlesii	167382	NC_057119	2021-09-01	160205	160624	0.07		3	2	1	MK840978	160634	2020-05-12
	Malpighiales	Salicaceae	Populus	Populus nigra	3691	NC_037416	2018-04-24	155096	156523	0.42		8	7	6	MW376800	156564	2022-04-28
															MW376799	156560	2022-04-28
															MW376798	156365	2022-04-28
															OK490496	156950	2021-12-19
															MT593372	156354	2020-11-08
															KX377117	156451	2017-03-01
	Malpighiales	Salicaceae	Populus	Populus pruinosa	492479	NC_037417	2018-04-24	158551	156523	0.42		6	5	3	MW376806	157211	2022-04-28
															MW376805	157041	2022-04-28
															MT593371	157196	2020-11-08
	Malpighiales	Salicaceae	Populus	Populus wilsonii	179741	NC_037223	2018-03-23	158080	156523	0.42		4	3	2	MT482541	155716	2020-11-24
															MG262359	157095	2018-03-10
	Malpighiales	Salicaceae	Populus	Populus adenopoda	1536645	NC_032368	2016-12-27	158591	156523	0.42		7	6	5	MW376758	156487	2022-04-28
															MW376757	156565	2022-04-28
															MT482539	155533	2020-11-24
															MK267321	156537	2019-10-10
															MK341062	156746	2019-07-02
			Salix	Salix babylonica	75706	NC_028350	2016-04-14	156819	155552	0.24		4	3	2	MG262361	155697	2018-03-10
															MF189167	155246	2017-08-12
	Malvales	Thymelaeaceae	Aquilaria	Aquilaria sinensis	210372	NC_029243	2016-02-12	159565	174830	0.02		4	3	2	MN147870	174907	2020-09-09
															MN720647	174914	2020-04-07
	Myrtales	Lythraceae	Lagerstroemia	Lagerstroemia villosa	162025	NC_042894	2019-06-25	160763	152305	0.16		3	2	1	MT019853	152208	2021-04-19
	Rosales	Moraceae	Ficus	Ficus auriculata	100541	NC_053837	2021-03-26	162558	160363	0.22		5	4	3	ON711000	160352	2022-09-05
															MZ662866	160361	2022-08-31
															OK078618	160373	2021-11-06
		Rhamnaceae	Spyridium	Spyridium scortechinii	323973	NC_064094	2022-06-13	160870	161190	0.1		4	3	2	OK624295	161201	2022-05-25
															OK624294	161168	2022-05-25
		Rosaceae	Fragaria	Fragaria orientalis	101013	NC_035501	2017-08-24	147835	155621	0.06		3	2	1	MW537853	155571	2022-03-30
		Rosaceae	Fragaria	Fragaria nipponica	101012	NC_035500	2017-08-24	148592	155621	0.06		3	2	1	MW537843	155668	2022-03-30
		Rosaceae	Fragaria	Fragaria mandshurica	538574	NC_018767	2012-10-14	129805	155621	0.06		8	6	6	ON478182	155642	2022-07-11
															MW537846	155640	2022-03-30
															MZ851758	155559	2021-09-27
															MZ851757	155556	2021-09-27
															MK560339	155640	2021-06-30
															KC507760	155596	2016-07-26
		Rosaceae	Fragaria	Fragaria vesca	157670	NC_018766	2012-10-14	129788	155621	0.06		6	5	4	MZ851768	155564	2021-09-27
															KC507757	155620	2016-07-26
															KC507756	155580	2016-07-26
															KC507755	155619	2016-07-26
		Rosaceae	Fragaria	Fragaria daltoniana	101010	NC_058804	2021-11-04	155829	155621	0.06		8	5	2	MW537851	155626	2022-03-30
															MZ702806	155591	2021-10-30
		Rosaceae	Fragaria	Fragaria chinensis	674467	NC_058802	2021-11-04	155806	155621	0.06		4	3	1	MZ702808	155627	2021-10-30
			Potentilla	Potentilla glabra	1778370	NC_056926	2021-09-01	152900	156050	0.55		5	4	1	MW760847	157331	2021-04-27
			Pyrus	Pyrus pyraster	356590	NC_061934	2022-04-05	159440	160021	0.14		3	2	1	MT028512	159889	2022-01-26
			Pyrus	Pyrus calleryana	36597	NC_062432	2022-04-12	169965	160021	0.14		4	3	2	OK545538	160126	2022-09-28
															OK545537	160080	2022-09-28
			Rhaphiolepis	Eriobotrya obovata	1581417	NC_045347	2019-12-12	157229	159488	0.18		3	2	1	MT890250	159621	2022-08-30
			Rhaphiolepis	Eriobotrya malipoensis	589999	NC_045346	2019-12-12	156994	159488	0.18		7	6	5	MT876390	159221	2022-08-30
															MT876389	159394	2022-08-30
															MT876388	159288	2022-08-30
															MT872353	159281	2022-08-30
															MT872352	159285	2022-08-30
		Urticaceae	Oreocnide	Oreocnide tonkinensis	2306686	NC_062315	2022-04-12	156736	157000	0.06		6	4	3	NC_062314	156984	2022-04-12
															MT482304	156924	2022-04-06
															MT465783	156984	2022-04-04
		Urticaceae	Oreocnide	Oreocnide trinervis	2306688	NC_062313	2022-04-12	156793	157000	0.06		11	10	2	MT465782	156971	2022-04-04
															MT465777	157067	2022-04-04
	Sapindales	Rutaceae	Zanthoxylum	Zanthoxylum schinifolium	354530	NC_030702	2016-08-03	158963	158430	0.15		4	3	2	MF716523	158423	2018-09-22
															MF716522	158500	2018-09-22
	Vitales	Vitaceae	Vitis	Vitis balansana	884148	NC_061735	2022-03-31	160818	160971	0.04		3	2	1	MW454775	160944	2021-11-28
	Vitales	Vitaceae	Vitis	Vitis shenxiensis	1239142	NC_061734	2022-03-31	160852	160971	0.04		3	2	1	MW454793	160953	2021-11-28
	Vitales	Vitaceae	Vitis	Vitis chunganensis	1046259	NC_061730	2022-03-31	160819	160971	0.04		3	2	1	MW454779	160947	2021-11-28
	Vitales	Vitaceae	Vitis	Vitis tsoi	2021216	NC_061677	2022-03-31	160822	160971	0.04		3	2	1	MW454795	160956	2021-11-28
	Vitales	Vitaceae	Vitis	Vitis wuhanensis	2021215	NC_061676	2022-03-31	160807	160971	0.04		3	2	1	MW454797	160942	2021-11-28
	Vitales	Vitaceae	Vitis	Vitis ruyuanensis	2316920	NC_061675	2022-03-31	160809	160971	0.04		3	2	1	MW454792	160944	2021-11-28
	Vitales	Vitaceae	Vitis	Vitis adenoclada	1046253	NC_056345	2021-06-20	160838	160971	0.04		4	3	1	MW454773	160941	2021-11-28
	Vitales	Vitaceae	Vitis	Vitis davidii	103354	NC_057166	2021-09-01	161335	160971	0.04		7	5	5	MW592539	161004	2022-03-16
															MW592527	161007	2022-03-16
															MW454782	160936	2021-11-28
															MW454781	160936	2021-11-28
															MG564632	160950	2021-09-27
	Vitales	Vitaceae	Vitis	Vitis romanetii	882115	NC_056348	2021-06-20	232020	160971	0.04		4	3	2	MW592524	160976	2022-03-16
															MW454791	160944	2021-11-28
	Vitales	Vitaceae	Vitis	Vitis yunnanensis	1306156	NC_056347	2021-06-20	166698	160971	0.04		4	3	2	MW592545	160847	2022-03-16
															MW454798	160948	2021-11-28
